# Supplementary material for: Blood-Based EWAS of Asthma Polygenic Burden in The Netherlands Twin Register
Source: Biomolecules. 2025 Feb 8;15(2):251. doi: 10.3390/biom15020251 (PMC11852504; doi:10.3390/biom15020251)
Supplement: Supplementary file 1 [file biomolecules-15-00251-s001.zip]

Archive with 10 entries (10 files):
- Supplemental Figure S1.png
- Supplemental Figure S2.png
- Supplemental Table S1.xlsx
- Supplemental Table S2.csv
- Supplemental Table S3.csv
- Supplemental Table S4.csv
- Supplemental Table S5.csv
- Supplemental Table S6.xlsx
- Supplemental Table S7.xlsx
- Supplemental Table S8.csv
