# Supplementary material for: Blood-Based EWAS of Asthma Polygenic Burden in The Netherlands Twin Register
Source: Biomolecules. 2025 Feb 8;15(2):251. doi: 10.3390/biom15020251 (PMC11852504; doi:10.3390/biom15020251)
Supplement: Supplementary file 1 [file biomolecules-15-00251-s001.zip › Supplemental Table S1.xlsx]

## Sheet: Supplemental Table S1
Cohort	Significant CpGs	# of CpGs	Inflation
EPIC	1	742442	1.022
450K	95	411169	1
