# Supplementary material for: Blood-Based EWAS of Asthma Polygenic Burden in The Netherlands Twin Register
Source: Biomolecules. 2025 Feb 8;15(2):251. doi: 10.3390/biom15020251 (PMC11852504; doi:10.3390/biom15020251)
Supplement: Supplementary file 1 [file biomolecules-15-00251-s001.zip › Supplemental Table S3.csv]

	estimate	RobustSE	pval	qvalue
cg00000029	-0.000458864	0.000824586	0.577884572	0.968891505
cg00000108	0.000420555	0.00065354	0.442060773	0.963149929
cg00000109	0.000266178	0.000627543	0.735167624	0.975129764
cg00000165	0.001016688	0.000423382	0.384823676	0.959306854
cg00000236	7.08E-05	0.000384304	0.028851104	0.952306791
cg00000289	-2.37E-05	0.000218801	0.043038568	0.952306791
cg00000292	-0.000421184	0.00122769	0.659084193	0.97210496
cg00000321	0.002034794	0.000648973	0.115023749	0.952306791
cg00000363	0.000119057	0.000106445	0.967242115	0.981343046
cg00000622	6.35E-05	0.000215762	0.519897623	0.96652576
cg00000714	0.000368686	0.000836485	0.494457662	0.965179863
cg00000721	-0.000319318	0.000468618	0.621630624	0.970460125
cg00000734	5.71E-05	0.001536957	0.664142345	0.972239226
cg00000769	0.000507677	0.000803337	0.780183968	0.977566892
cg00000905	0.001254007	0.000946888	0.158597443	0.952306791
cg00000924	-0.000253105	0.000450456	0.248780165	0.954240265
cg00000948	-5.87E-05	0.000262138	0.599829652	0.969651699
cg00000957	-4.00E-05	0.000117716	0.083850094	0.952306791
cg00001099	-0.000352884	0.000309696	0.403582819	0.959807024
cg00001245	-0.000385821	0.000279978	0.211185517	0.952961554
cg00001249	0.000143359	0.000276856	0.610178961	0.96991184
cg00001261	-5.88E-05	0.000222413	0.774650476	0.977412196
cg00001349	0.000870417	0.000682551	0.069155476	0.952306791
cg00001364	0.000263248	0.000195125	0.514570073	0.966217971
cg00001446	-7.05E-05	0.000231958	0.987340708	0.981971885
cg00001534	0.000309837	0.000354759	0.160704588	0.952306791
cg00001582	-5.92E-06	0.000494514	0.981184824	0.981860276
cg00001583	-0.00082184	0.001040717	0.636142782	0.970839054
cg00001593	-0.000233682	0.00048612	0.254396046	0.954289217
cg00001594	-0.000544788	0.002765105	0.535576741	0.96706208
cg00001687	0.000447209	0.000319857	0.705440595	0.973915285
cg00001747	5.87E-05	0.000301699	0.833403451	0.978754384
cg00001791	-1.43E-05	0.000227144	0.690081884	0.97309224
cg00001793	0.000398717	0.000283678	0.905207879	0.980545089
cg00001854	0.001834485	0.001049011	0.946226822	0.981163023
cg00001874	6.42E-05	0.000230207	0.44817407	0.963569105
cg00001930	-0.001020128	0.000453795	0.160910014	0.952306791
cg00002028	-5.30E-05	0.000299256	0.152521021	0.952306791
cg00002033	0.000208277	0.000481221	0.965762867	0.981341019
cg00002080	0.000474916	0.000483457	0.803156619	0.978052601
cg00002116	-0.000553321	0.001202085	0.505760768	0.965673774
cg00002145	-9.69E-05	0.000553844	0.673621462	0.972521596
cg00002224	0.003075459	0.0018553	0.967530584	0.981343046
cg00002236	-0.000221508	0.000259102	0.168582967	0.952306791
cg00002406	0.000525053	0.000669097	0.380079499	0.958802794
cg00002426	-0.000706583	0.000623548	0.468075345	0.964316609
cg00002449	-0.000172415	0.000310179	0.108988784	0.952306791
cg00002464	-0.000133959	0.000434458	0.651921303	0.971681981
cg00002473	0.000161559	0.000775717	0.931778656	0.980813752
cg00002490	0.000295366	0.000330658	0.0700447	0.952306791
cg00002531	-0.000805495	0.000881422	0.804490285	0.978052601
cg00002591	0.000289518	0.000644845	0.772264465	0.977266585
cg00002593	-0.000625608	0.000863675	0.078259816	0.952306791
cg00002597	8.44E-05	0.000296273	0.640143621	0.971104599
cg00002646	0.000303333	0.000300926	0.660054363	0.972124951
cg00002660	0.000124317	0.000251561	0.232632958	0.953997547
cg00002719	-0.000117997	0.000252345	0.482685031	0.964737474
cg00002769	-0.000104889	0.00027438	0.000371976	0.314175967
cg00002808	0.000226215	0.000509695	0.893786329	0.980319245
cg00002809	-0.000247904	0.000199386	0.386848874	0.959306854
cg00002810	-7.38E-05	0.000940405	0.393877174	0.959509034
cg00002837	-0.000716469	0.000792811	0.745630014	0.975726754
cg00002930	-0.00098089	0.000794923	0.369201188	0.958715082
cg00003014	0.000110733	0.000100682	0.895587045	0.980319245
cg00003091	-0.00018009	0.000590738	0.962657088	0.981319728
cg00003173	7.65E-06	0.000229256	0.671836834	0.972521596
cg00003181	0.000142774	0.000465748	0.287139517	0.95680556
cg00003187	0.000170408	0.000481256	0.587844667	0.969399894
cg00003202	-9.89E-05	0.000327671	0.315520015	0.95731205
cg00003287	0.000314877	0.000429132	0.941964973	0.980976181
cg00003298	-0.000152212	0.000286176	0.434055745	0.962539999
cg00003305	-9.36E-05	0.00021722	0.925957802	0.980813752
cg00003513	-0.000159014	0.00022908	0.93448341	0.980813752
cg00003578	0.00015547	0.000349341	0.450377207	0.963756587
cg00003625	9.10E-05	0.000249222	0.430986627	0.96234373
cg00003722	-6.67E-05	0.000124995	0.87989471	0.97985476
cg00003784	0.000194556	0.000209026	0.780292147	0.977566892
cg00003818	4.69E-05	0.000144425	0.156819511	0.952306791
cg00003858	2.56E-05	0.000235074	0.558736727	0.967956719
cg00003965	-5.70E-05	0.000140957	0.577724657	0.968891505
cg00003994	4.78E-05	0.000576094	0.407702069	0.959865845
cg00004055	0.000403036	0.000653187	0.426738947	0.961919285
cg00004061	6.78E-05	0.000417063	0.861190269	0.979333155
cg00004067	-0.000910394	0.000391025	0.958347829	0.981245905
cg00004072	0.000374081	0.000440723	0.990562082	0.981988782
cg00004082	0.001646551	0.000821426	0.835550959	0.978754384
cg00004089	0.000189598	0.000177282	0.552083602	0.967664437
cg00004105	-0.00061672	0.001180628	0.044187982	0.952306791
cg00004207	5.55E-06	0.000263838	0.614301461	0.970059118
cg00004219	-6.39E-05	0.000215263	0.91696982	0.980751431
cg00004257	0.000264324	0.000233403	0.302926088	0.95731205
cg00004421	-0.000832681	0.000608701	0.927452232	0.980813752
cg00004429	-0.000674386	0.001437281	0.154536833	0.952306791
cg00004533	-9.20E-05	0.000729723	0.855690917	0.979302998
cg00004562	-0.000117637	0.000342725	0.890746146	0.980081403
cg00004608	0.000468097	0.000460729	0.625092297	0.970525705
cg00004667	-0.000390774	0.000346382	0.811107145	0.978222283
cg00004700	-0.004198966	0.005216768	0.014892003	0.951849091
cg00004773	-0.000506511	0.000410542	0.287973444	0.95680556
cg00004806	-0.000204918	0.000353263	0.671449478	0.972521596
cg00004818	0.000450366	0.000329141	0.426214327	0.961833036
cg00004859	0.000296728	0.000283256	0.91124752	0.980666547
cg00004883	-2.69E-05	0.000311389	0.394284056	0.959509034
cg00004939	7.82E-05	0.000943755	0.124551817	0.952306791
cg00004963	-0.001991315	0.000648795	0.095699443	0.952306791
cg00004979	-0.000190964	0.000323834	0.044315357	0.952306791
cg00004996	-0.000138117	0.000122094	0.842076119	0.97898619
cg00005010	-1.56E-05	0.000120034	0.61140193	0.969934737
cg00005040	4.50E-05	0.000203295	0.869985826	0.979512111
cg00005072	1.95E-05	0.001255726	0.552735458	0.967664437
cg00005083	-0.000230017	0.000323587	0.15018446	0.952306791
cg00005112	-0.000123116	0.000325749	0.656554828	0.97185522
cg00005164	-0.00038591	0.000984921	0.860782752	0.979319369
cg00005166	3.68E-05	0.000397921	0.923986279	0.980813752
cg00005215	0.000161608	0.000485007	0.73081866	0.975037122
cg00005297	6.99E-05	0.000224807	0.343585644	0.957685547
cg00005306	0.000118654	0.000433152	0.726187661	0.975037122
cg00005437	-0.000657743	0.000598718	0.750723374	0.975981113
cg00005541	0.000470608	0.000948653	0.687975393	0.972859348
cg00005543	-0.000564692	0.001085966	0.047796958	0.952306791
cg00005619	1.59E-05	0.000586177	0.937952019	0.980813752
cg00005622	-0.001097703	0.00128136	0.850914169	0.979302998
cg00005740	0.00015426	0.00019583	0.58828672	0.969409648
cg00005817	5.92E-05	0.000111157	0.798621959	0.978052601
cg00005847	0.000545864	0.000300124	0.307161577	0.95731205
cg00005849	-0.000756673	0.000723199	0.785087737	0.977573775
cg00005861	-7.86E-05	0.000194771	0.162024368	0.952306791
cg00006032	-0.000444712	0.000485798	0.185288422	0.952961554
cg00006081	0.000331148	0.000306325	0.528744822	0.966651225
cg00006122	0.000153766	0.000313328	0.045602758	0.952306791
cg00006198	-0.000200667	0.000221844	0.918521857	0.980805897
cg00006243	-0.00053114	0.000374374	0.815348817	0.978440159
cg00006397	0.000113505	0.000183225	0.144049152	0.952306791
cg00006414	-0.000241202	0.000775727	0.189957239	0.952961554
cg00006626	0.000250275	0.000294026	0.552524804	0.967664437
cg00006787	8.44E-05	0.000140219	0.380590305	0.958802794
cg00006867	0.000180959	0.000780482	0.810904925	0.978187968
cg00006884	-0.000857122	0.001303732	0.0068094	0.891244884
cg00006948	-0.000231204	0.000145288	0.973767482	0.981545582
cg00007032	-0.000100063	0.000257844	0.23025161	0.953819051
cg00007036	-0.000348761	0.000721926	0.494164876	0.965179863
cg00007064	1.80E-05	0.000169866	0.71239902	0.974182282
cg00007076	2.83E-05	0.000138447	0.205791046	0.952961554
cg00007221	-0.000544259	0.000886931	0.676523803	0.972628246
cg00007226	-7.78E-05	0.00029574	0.186867239	0.952961554
cg00007239	0.000170091	0.000298776	0.093650307	0.952306791
cg00007269	-4.70E-05	0.000250154	0.325853688	0.95731205
cg00007300	7.76E-05	0.000122339	0.978674052	0.981681396
cg00007324	0.000266514	0.000387116	0.765012563	0.976937294
cg00007326	0.000115359	0.000218455	0.867938887	0.979388078
cg00007420	-0.00030032	0.000268661	0.343180482	0.957544612
cg00007426	-0.000689587	0.000685796	0.937631945	0.980813752
cg00007466	-0.000370572	0.000584004	0.623047897	0.970505078
cg00007540	7.83E-05	0.000256328	0.043463772	0.952306791
cg00007644	0.000690766	0.000736183	0.151472942	0.952306791
cg00007675	0.000338464	0.000525836	0.74259723	0.975626826
cg00007800	0.000142997	0.000336076	0.945958996	0.981163023
cg00007898	8.42E-05	0.000307323	0.740478457	0.975562123
cg00007981	0.000675576	0.00064389	0.358804882	0.95849284
cg00007987	-0.00012394	0.000211189	0.368721044	0.95868408
cg00008004	-0.000357431	0.000816103	0.224390773	0.953317636
cg00008033	0.000108222	0.00019315	0.356357721	0.95849284
cg00008036	0.000256765	0.000173959	0.747950869	0.975795814
cg00008188	0.000248015	0.000651025	0.389399588	0.959371232
cg00008345	0.000462643	0.000432989	0.383674777	0.959136982
cg00008387	-0.000174697	0.000686692	0.209532684	0.952961554
cg00008446	-0.000224288	0.0002532	0.548216525	0.967648582
cg00008452	-0.000169567	0.000576913	0.614865045	0.970067505
cg00008488	-0.000846222	0.000430457	0.425906973	0.961805846
cg00008493	0.000682994	0.000587717	0.118714399	0.952306791
cg00008544	-0.000948359	0.000672999	0.750551592	0.975952011
cg00008564	0.001929849	0.001754987	0.235840637	0.953997547
cg00008612	0.000147791	0.000333108	0.581140237	0.969006393
cg00008621	-0.000270096	0.000421635	0.082241766	0.952306791
cg00008629	0.000629836	0.000647959	0.521203344	0.96652576
cg00008647	7.75E-05	0.00016878	0.208658966	0.952961554
cg00008665	9.08E-05	0.000985028	0.597573976	0.969589566
cg00008695	-1.58E-05	0.000492466	0.524960879	0.96652576
cg00008713	3.08E-05	0.000176881	0.595335124	0.969589566
cg00008737	-0.000687995	0.000294618	0.170577886	0.952306791
cg00008800	-0.00038926	0.000544649	0.0144562	0.951849091
cg00008810	-0.000665173	0.000412018	0.591849135	0.969435481
cg00008819	9.60E-05	0.000236815	0.118826061	0.952306791
cg00008823	5.04E-05	0.000205478	0.33446641	0.957528838
cg00008839	-6.85E-05	0.000270543	0.900879638	0.980483083
cg00008971	0.000250906	0.00081163	0.95231007	0.981163023
cg00009053	0.000149709	0.000334308	0.543002201	0.967334921
cg00009088	0.000197783	0.000687246	0.667171429	0.9722773
cg00009167	-0.000582515	0.000277916	0.69014863	0.97309224
cg00009196	0.000199255	0.000413401	0.03503327	0.952306791
cg00009214	-0.000775512	0.000588241	0.835067717	0.978754384
cg00009292	-0.000675703	0.000998552	0.410818047	0.959933299
cg00009293	0.001411262	0.001341889	0.316913038	0.95731205
cg00009306	-0.001521555	0.0006926	0.959535719	0.981319728
cg00009349	4.62E-05	0.000487444	0.560036832	0.967956719
cg00009364	7.28E-05	0.000481089	0.320774183	0.95731205
cg00009407	0.000462449	0.000587717	0.6444622	0.971381377
cg00009412	0.000302964	0.000173171	0.639848035	0.971091257
cg00009421	-0.000572306	0.000403434	0.022176493	0.952306791
cg00009436	1.24E-06	0.00020354	0.891559001	0.980130832
cg00009553	-0.000253189	0.000375596	0.930338438	0.980813752
cg00009750	0.000537478	0.001356202	0.429010277	0.962242663
cg00009871	-0.00034256	0.000809843	0.17376949	0.952306791
cg00009916	0.000254556	0.000568608	0.292342006	0.957214574
cg00009922	0.000170468	0.00052306	0.206849497	0.952961554
cg00009944	0.00019935	0.000221157	0.906922892	0.980593068
cg00009970	-6.51E-05	0.000168713	0.734923762	0.975112165
cg00010046	-0.000898841	0.000537163	0.33169495	0.957528838
cg00010078	0.001315906	0.001420467	0.063771523	0.952306791
cg00010108	0.000351191	0.000239356	0.6353772	0.97080401
cg00010168	-0.00029721	0.000300367	0.049021792	0.952306791
cg00010266	0.000672329	0.000961819	0.011446001	0.936602529
cg00010445	0.000145394	0.000272065	0.996849201	0.982014378
cg00010654	0.000767283	0.000488397	0.08867943	0.952306791
cg00010659	6.80E-05	0.000395347	0.095602767	0.952306791
cg00010672	-0.000167807	0.000234667	0.029203466	0.952306791
cg00010742	0.000337619	0.000702179	0.312421711	0.95731205
cg00010789	3.91E-07	0.000284675	0.618282008	0.970248268
cg00010890	-0.00061545	0.000676012	0.579489483	0.969006393
cg00010932	0.000343752	0.000249045	0.822858321	0.978525542
cg00010946	0.000347928	0.000562106	0.103596208	0.952306791
cg00010947	-0.003312876	0.001698885	0.102042516	0.952306791
cg00010954	-0.000359551	0.000508919	0.707601121	0.973915285
cg00010992	-0.0008165	0.000485199	0.827595417	0.978702119
cg00011122	0.000114834	0.000282109	0.260001445	0.954289217
cg00011203	0.000372626	0.000383366	0.465080911	0.964316609
cg00011225	0.000122202	0.000283572	0.478409366	0.964574369
cg00011247	0.000774185	0.002335148	0.970192684	0.981408328
cg00011284	0.000365851	0.000379568	0.664944689	0.972267423
cg00011346	0.000316501	0.000339099	0.166943185	0.952306791
cg00011350	8.74E-05	0.00021867	0.486890324	0.96515668
cg00011460	0.000309649	0.000181558	0.109622302	0.952306791
cg00011482	0.000492767	0.000274464	0.479515739	0.964657715
cg00011513	-0.000332086	0.000683179	0.133098406	0.952306791
cg00011564	-0.000338952	0.000241236	0.333580745	0.957528838
cg00011578	-0.000515783	0.000249298	0.052454789	0.952306791
cg00011605	-0.000189226	0.000898312	0.628804216	0.970525705
cg00011616	-0.000490601	0.000366882	0.048362844	0.952306791
cg00011717	0.000146796	0.000195292	0.879632578	0.97985476
cg00011740	7.03E-05	0.000398311	0.53621008	0.96706208
cg00011754	-0.001086107	0.000741709	0.195444577	0.952961554
cg00011856	0.000328696	0.000220708	0.81669716	0.97847669
cg00011861	0.000667642	0.000374622	0.774059402	0.977346357
cg00011924	-8.85E-05	0.000108699	0.688926433	0.972995177
cg00012036	-6.66E-05	0.000118457	0.212259486	0.952961554
cg00012126	-0.000180603	0.000215663	0.82938961	0.978754384
cg00012148	0.000284117	0.000363603	0.949270876	0.981163023
cg00012194	0.00161118	0.000732237	0.862857817	0.979336279
cg00012199	-0.000516342	0.000358331	0.240281811	0.953997547
cg00012203	-0.000228337	0.000243289	0.716646213	0.974440183
cg00012238	0.000222491	0.000458814	0.424784878	0.961687427
cg00012317	-0.000792057	0.000614612	0.953733686	0.981189345
cg00012362	1.04E-05	0.000281825	0.598394997	0.969589566
cg00012386	0.000808141	0.00128595	0.308635843	0.95731205
cg00012397	0.00027219	0.00112149	0.76318584	0.976909842
cg00012469	0.000191295	0.000639865	0.147577642	0.952306791
cg00012522	-0.00057689	0.000273793	0.707041776	0.973915285
cg00012529	-0.000441866	0.001296915	0.430063874	0.962266722
cg00012576	0.001575834	0.001178851	0.901210811	0.980493022
cg00012638	0.000975236	0.000801498	0.593268822	0.9694941
cg00012692	0.000201636	0.000675124	0.638502674	0.970958332
cg00012698	0.000474901	0.000603804	0.379754268	0.958802794
cg00012701	-6.42E-05	0.000178741	0.641609425	0.971233584
cg00012762	-0.000805908	0.000517132	0.94386345	0.98101724
cg00012792	-6.40E-07	0.000197005	0.489481934	0.965179863
cg00012920	0.000225326	0.000501368	0.61926489	0.970274074
cg00012960	0.000677604	0.000692718	0.305602075	0.95731205
cg00012992	-4.40E-05	0.000296171	0.988178479	0.981981305
cg00013006	0.00132161	0.001231885	0.060439073	0.952306791
cg00013015	-0.00046092	0.000577449	0.446160676	0.963433693
cg00013301	0.000114255	0.000378498	0.655151015	0.971737904
cg00013349	0.000524901	0.000830548	0.18114678	0.952809649
cg00013369	0.00015346	0.00028046	0.749022005	0.975830021
cg00013409	-0.000291211	0.000356927	0.109915334	0.952306791
cg00013410	0.000460596	0.000321023	0.170358901	0.952306791
cg00013441	0.00013594	0.000251776	0.008040754	0.904230407
cg00013451	0.000792949	0.000622056	0.538087911	0.967220263
cg00013475	0.001238599	0.000895024	0.178968018	0.952389058
cg00013569	0.000269017	0.00033638	0.694330511	0.973305714
cg00013618	0.000196902	0.000245418	0.969015857	0.981343046
cg00013660	0.000232273	0.000363896	0.692972709	0.973288209
cg00013804	0.000249285	0.000332432	0.417354496	0.960864726
cg00013809	0.001328795	0.000953398	0.379719294	0.958802794
cg00013899	-0.000560096	0.000509835	0.415514936	0.960656753
cg00013993	0.000229348	0.000617177	0.131963486	0.952306791
cg00014085	0.000429974	0.000320594	0.915183728	0.980751431
cg00014104	-0.000272729	0.000788273	0.665698366	0.9722773
cg00014112	-0.000174666	0.000449204	0.136568291	0.952306791
cg00014118	0.000222742	0.000249099	0.155120411	0.952306791
cg00014194	-0.000384483	0.000496719	0.932098861	0.980813752
cg00014203	-1.77E-05	0.000297144	0.690411485	0.973157885
cg00014260	1.17E-05	0.00095146	0.63839533	0.970958332
cg00014272	0.000373339	0.000621012	0.064396053	0.952306791
cg00014285	-2.72E-05	0.00030134	0.572893286	0.968553489
cg00014289	-0.000862364	0.000560863	0.374604596	0.958802794
cg00014301	0.000133857	0.000277902	0.281455095	0.956004988
cg00014333	-0.002487935	0.002025733	0.828696266	0.978754384
cg00014445	-0.000330144	0.000503458	0.832909974	0.978754384
cg00014484	-0.000553149	0.000274432	0.9877062	0.981981305
cg00014638	6.30E-05	9.81E-05	0.768797805	0.977104643
cg00014665	-0.000271893	0.00024293	0.918159986	0.980795783
cg00014667	-0.001074367	0.001453517	0.246440381	0.954240265
cg00014733	-0.001051855	0.000832577	0.314501446	0.95731205
cg00014752	0.000315414	0.00016986	0.583069999	0.969129912
cg00014754	0.000595752	0.000796383	0.552883093	0.967664437
cg00014786	-1.82E-05	0.000359552	0.128161199	0.952306791
cg00014806	0.000287387	0.000296957	0.203256035	0.952961554
cg00014830	-0.000149783	0.000152524	0.297708088	0.95731205
cg00014837	-2.11E-05	0.000112909	0.470817182	0.964316609
cg00014900	0.000142874	0.000136823	0.098504005	0.952306791
cg00014986	-0.000443277	0.000317357	0.10473903	0.952306791
cg00014996	-4.59E-05	0.000210477	0.174897303	0.952306791
cg00014998	0.000536008	0.000352436	0.468271336	0.964316609
cg00015024	-2.30E-05	0.000142429	0.13215897	0.952306791
cg00015058	-4.01E-05	0.000227332	0.652807136	0.971681981
cg00015121	0.000231633	0.000271789	0.032687649	0.952306791
cg00015319	7.29E-05	0.000123258	0.159389674	0.952306791
cg00015340	6.40E-05	0.00029168	0.149702042	0.952306791
cg00015343	-0.000370267	0.000564998	0.122865246	0.952306791
cg00015373	-0.000420687	0.000321473	0.453251223	0.963756587
cg00015530	0.000101614	0.000397883	0.301282416	0.95731205
cg00015639	0.000261112	0.000401646	0.655719181	0.971768681
cg00015699	0.000218981	0.000390977	0.864043022	0.979336279
cg00015770	0.000764527	0.000707823	0.126290365	0.952306791
cg00015930	0.001007437	0.000492457	0.657654391	0.97197545
cg00016066	-3.99E-05	0.000262323	0.833182138	0.978754384
cg00016127	-0.000340806	0.000695123	0.010741396	0.931313833
cg00016156	0.000874337	0.001094839	0.390591031	0.959509034
cg00016223	0.00028103	0.000462835	0.049012148	0.952306791
cg00016238	0.000292864	0.000322157	0.911941985	0.980666547
cg00016255	0.000334489	0.00034933	0.964923321	0.981319728
cg00016324	-0.000280518	0.000342543	0.189316525	0.952961554
cg00016360	1.59E-05	0.000224849	0.980504917	0.981812893
cg00016406	-0.001218318	0.00085825	0.112555504	0.952306791
cg00016439	-0.001104969	0.000832063	0.670466628	0.972444075
cg00016481	7.95E-05	0.00020291	0.229098895	0.953414299
cg00016498	-0.00015242	0.000634933	0.384111772	0.95927985
cg00016593	-0.000107187	0.000510419	0.230845961	0.953837564
cg00016618	-0.000644216	0.000430545	0.896998111	0.980382175
cg00016718	0.000155516	0.000136712	0.445144128	0.963430063
cg00016783	6.72E-05	0.000231311	0.990742658	0.981988782
cg00016814	5.97E-05	0.000276663	0.196029438	0.952961554
cg00016841	-0.000169733	0.000307556	0.350210543	0.958373189
cg00016892	-0.000409352	0.000634153	0.831314835	0.978754384
cg00016913	0.000100963	0.00067346	0.973127142	0.981545582
cg00016968	-0.000202441	0.00031702	0.525938722	0.96652576
cg00016996	-0.000488898	0.000907761	0.877942365	0.979805362
cg00017002	-8.67E-05	0.000159213	0.219393109	0.953201158
cg00017033	0.000110345	0.000149851	0.881692159	0.97985476
cg00017059	0.000270328	0.000294683	0.769217231	0.977104643
cg00017062	-0.000353069	0.000815147	0.378103288	0.958802794
cg00017121	-0.000246376	0.00052273	0.051174631	0.952306791
cg00017188	-0.000366369	0.000482178	0.123054421	0.952306791
cg00017203	5.71E-05	0.000178065	0.17956153	0.952533627
cg00017271	5.92E-05	0.000268349	0.801069296	0.978052601
cg00017362	-0.00028918	0.000355975	0.075711759	0.952306791
cg00017363	0.001454557	0.000507402	0.586317245	0.969325385
cg00017429	0.000223047	0.000246054	0.34165426	0.957528838
cg00017441	-7.75E-05	0.000320449	0.473500602	0.964471858
cg00017461	0.000122805	0.000192965	0.831405918	0.978754384
cg00017489	-0.000110406	0.000259355	0.96359457	0.981319728
cg00017546	0.001047497	0.000776353	0.677295494	0.972628246
cg00017601	8.00E-05	0.000333365	0.735298286	0.975156988
cg00017639	-0.00029919	0.000245544	0.246623979	0.954240265
cg00017826	-0.000840174	0.000546209	0.697325211	0.97353645
cg00017842	-4.24E-05	0.00015539	0.463356507	0.964316609
cg00017931	0.000209027	0.0003146	0.395682705	0.959509034
cg00017970	0.00016956	0.000625088	0.67406959	0.972552117
cg00018010	0.000300353	0.000655529	0.818704943	0.978525542
cg00018024	7.28E-05	0.000304688	0.686571594	0.972827146
cg00018044	0.0003661	0.000288826	0.702564016	0.973743012
cg00018103	0.000239922	0.000152842	0.230034981	0.953677286
cg00018128	-0.000573736	0.001185216	0.30658191	0.95731205
cg00018181	-3.80E-05	0.000127144	0.625683819	0.970525705
cg00018184	-0.000723961	0.000517545	0.462262584	0.964316609
cg00018198	-0.001557363	0.00075575	0.160046024	0.952306791
cg00018229	-1.11E-05	0.000223859	0.436026126	0.962718998
cg00018524	-0.000155328	0.000452533	0.712328666	0.974182282
cg00018539	-0.000209077	0.000386186	0.071869631	0.952306791
cg00018557	-0.000274779	0.000405025	0.554770006	0.967782998
cg00018606	6.41E-05	0.000102607	0.775256538	0.97743372
cg00018696	7.55E-05	0.000364337	0.582590701	0.969101674
cg00018739	0.000649185	0.000537137	0.16145057	0.952306791
cg00018828	0.000165807	0.000420596	0.435255923	0.962718998
cg00018845	-0.001114986	0.000676652	0.018484135	0.951849091
cg00018850	-4.40E-05	0.000369482	0.927179656	0.980813752
cg00018896	7.66E-05	0.00039453	0.800080719	0.978052601
cg00019076	1.32E-05	0.000229208	0.091755264	0.952306791
cg00019082	0.001574898	0.001796254	0.58633812	0.969325385
cg00019093	-0.000514921	0.000975333	0.000343165	0.297381763
cg00019118	-6.63E-05	0.000157113	0.925407522	0.980813752
cg00019137	-0.000285816	0.00038614	0.586386673	0.969325385
cg00019151	0.000165744	0.000857513	0.815414874	0.978440159
cg00019275	0.000495343	0.000386283	0.836525032	0.978799996
cg00019301	-0.00037671	0.000289677	0.151632199	0.952306791
cg00019308	-5.64E-05	0.000306283	0.305245887	0.95731205
cg00019366	-0.000499497	0.000409783	0.81359826	0.978406858
cg00019377	-0.000259879	0.000244344	0.882783877	0.979878489
cg00019458	0.000149447	0.000296677	0.230768869	0.953837564
cg00019463	1.94E-05	0.000260913	0.612495806	0.969947518
cg00019495	-0.000902233	0.001046005	0.741327117	0.975562123
cg00019511	-0.000274293	0.000780569	0.403516084	0.959807024
cg00019654	-0.000721315	0.000480991	0.011006083	0.932066118
cg00019678	0.000554184	0.000357052	0.714488479	0.974329257
cg00019759	0.000215255	0.00023261	0.679027179	0.972705541
cg00019778	0.000255427	0.001037865	0.28003228	0.955903381
cg00019809	-0.001181039	0.001052638	0.55454535	0.967755688
cg00019826	0.000465279	0.000575986	0.535162801	0.96705375
cg00019838	-0.000822682	0.000473791	0.728791614	0.975037122
cg00019841	0.000120004	9.51E-05	0.397272006	0.959509034
cg00019877	-0.000790593	0.000336243	0.041177589	0.952306791
cg00019997	0.000240017	0.000365877	0.988165768	0.981981305
cg00020052	0.000564688	0.000414082	0.83237204	0.978754384
cg00020175	-8.13E-05	9.00E-05	0.00514779	0.855701569
cg00020191	3.79E-05	0.000494497	0.601857684	0.969651699
cg00020297	8.12E-06	0.000203012	0.650169539	0.971597336
cg00020340	-0.000257208	0.000304724	0.488751003	0.965179863
cg00020348	-0.008531	0.006576505	0.439091312	0.963051225
cg00020352	-0.00074806	0.00078308	0.108602939	0.952306791
cg00020390	0.000476584	0.000496565	0.159599025	0.952306791
cg00020405	-0.000154254	0.000213849	0.221985158	0.953317636
cg00020419	0.000107306	0.000206592	0.00187154	0.680993295
cg00020446	6.59E-05	0.000327557	0.043747299	0.952306791
cg00020474	0.000468705	0.000254476	0.430544895	0.962291268
cg00020533	0.000821158	0.000362131	0.120375904	0.952306791
cg00020622	0.00016667	0.000301701	0.931554489	0.980813752
cg00020649	-0.000203582	0.000339979	0.156540232	0.952306791
cg00020720	9.98E-05	0.000226259	0.239451607	0.953997547
cg00020778	0.000190646	0.000113321	0.418208997	0.960864726
cg00020794	-0.000474634	0.000283621	0.037829798	0.952306791
cg00020991	6.21E-05	0.000134982	0.356990001	0.95849284
cg00021028	-0.001934955	0.001548357	0.261604441	0.954562025
cg00021030	-0.000114396	0.000276756	0.503821008	0.965552677
cg00021108	-0.000435947	0.000372143	0.071643702	0.952306791
cg00021123	6.74E-05	0.000449886	0.445160417	0.963430063
cg00021128	-0.000390905	0.000426466	0.314146821	0.95731205
cg00021152	0.002988085	0.001207499	0.113102568	0.952306791
cg00021166	-0.000227863	0.000205965	0.853486747	0.979302998
cg00021237	1.39E-05	0.000720901	0.381224768	0.958802794
cg00021242	3.16E-05	0.000430448	0.193276309	0.952961554
cg00021256	-9.40E-05	0.000102683	0.085637649	0.952306791
cg00021275	0.000638632	0.000939473	0.265632528	0.955086926
cg00021325	0.000432182	0.000201394	0.72624162	0.975037122
cg00021476	0.000174529	0.000128112	0.549397472	0.967648582
cg00021513	0.000610474	0.000473556	0.161277488	0.952306791
cg00021527	0.000354317	0.000631493	0.203084714	0.952961554
cg00021532	-0.00013121	0.000155113	0.189958706	0.952961554
cg00021539	0.000191943	0.000877807	0.738147931	0.97540173
cg00021540	0.000159505	0.000284249	0.406400684	0.959807024
cg00021550	0.000244235	0.000840314	0.378072158	0.958802794
cg00021558	8.68E-05	0.000263044	0.442857523	0.963260848
cg00021576	0.001021722	0.000488267	0.025695353	0.952306791
cg00021762	-3.37E-05	0.00023868	0.201640924	0.952961554
cg00021783	-0.000101137	0.000125519	0.47187293	0.964381323
cg00021855	-2.91E-05	0.000351148	0.602465185	0.969706004
cg00021933	0.000262744	0.00019677	0.488761575	0.965179863
cg00021945	0.000244135	0.000172621	0.284901027	0.95633412
cg00021978	6.98E-05	0.000204662	0.209109571	0.952961554
cg00022024	0.000434557	0.000271131	0.849457108	0.979236379
cg00022054	2.95E-05	0.000911839	0.172116383	0.952306791
cg00022076	0.000422146	0.000290658	0.759733993	0.976739372
cg00022101	0.000545376	0.000739618	0.929155613	0.980813752
cg00022138	-0.000632455	0.000249004	0.506854554	0.965790254
cg00022145	-0.000513468	0.000268136	0.879435333	0.97985476
cg00022235	0.000774281	0.004016688	0.842972385	0.979014313
cg00022259	0.000140088	0.000507958	0.898857722	0.980474517
cg00022492	0.000225494	0.000205432	0.062474552	0.952306791
cg00022558	5.00E-05	0.000341792	0.40429018	0.959807024
cg00022594	3.33E-05	0.000223656	0.000613637	0.423815906
cg00022633	-0.00044903	0.000426111	0.270691495	0.955086926
cg00022642	0.000252037	0.000382574	0.706441138	0.973915285
cg00022688	3.91E-05	0.000340604	0.255756057	0.954289217
cg00022858	0.000693148	0.001330503	0.789985632	0.978052601
cg00022866	4.82E-05	0.000160189	0.257172703	0.954289217
cg00022871	0.00021431	0.000252045	0.159945424	0.952306791
cg00022900	-0.000134852	0.000435952	0.274207693	0.955504204
cg00022911	0.000193275	0.000191262	0.289440086	0.956985731
cg00022966	-0.001011099	0.000854714	0.766728433	0.977017485
cg00023024	8.80E-05	0.000180958	0.758993031	0.976703704
cg00023132	0.000216247	0.000298584	0.80203183	0.978052601
cg00023154	-0.00091953	0.000715912	0.245665337	0.954240265
cg00023168	-0.000161853	0.000484056	0.091589367	0.952306791
cg00023174	0.004888002	0.004295755	0.10101686	0.952306791
cg00023185	0.00097462	0.000613338	0.410792833	0.959933299
cg00023233	0.000117621	0.000315155	0.247874078	0.954240265
cg00023288	0.000224444	0.000224398	0.351712813	0.95849284
cg00023321	0.000569027	0.000412682	0.077971592	0.952306791
cg00023351	0.000253478	0.000353242	0.175728526	0.952306791
cg00023411	-0.000439884	0.000582057	0.35386128	0.95849284
cg00023464	-0.000185055	0.000218965	0.843670732	0.979014313
cg00023492	-0.000315049	0.000313807	0.560519657	0.967956719
cg00023673	0.001553348	0.001340064	0.805075292	0.978052601
cg00023695	0.000832242	0.000520074	0.720516272	0.974578311
cg00023702	-2.40E-05	0.000212118	0.948925357	0.981163023
cg00023726	-2.22E-05	0.000273639	0.309251677	0.95731205
cg00023808	-0.000602738	0.000284131	0.218414307	0.953005353
cg00023919	-0.000484775	0.000435315	0.088367144	0.952306791
cg00024046	0.000234692	0.00034672	0.211845491	0.952961554
cg00024086	-0.000105014	0.000931044	0.78915151	0.97795844
cg00024170	-0.000191811	0.000983497	0.141872109	0.952306791
cg00024192	-0.001034722	0.000928025	0.012044566	0.941329501
cg00024198	0.000294145	0.000216296	0.761558429	0.976783891
cg00024247	-0.000148722	0.00032542	0.201705708	0.952961554
cg00024280	6.56E-05	0.000159862	0.382788338	0.958822882
cg00024382	-0.000407596	0.000260222	0.023215613	0.952306791
cg00024396	0.000548936	0.000564737	0.900346432	0.980474517
cg00024404	0.000613726	0.000292213	0.397794661	0.959509034
cg00024416	0.001036514	0.000652579	0.860715621	0.979319369
cg00024443	7.89E-05	0.000233514	0.770082618	0.977143949
cg00024471	-0.000310339	0.000224625	0.561038805	0.967956719
cg00024472	-0.000629465	0.00043016	0.088854546	0.952306791
cg00024494	0.000174814	0.000930851	0.708665747	0.973915285
cg00024516	-0.000822139	0.000627786	0.274602955	0.955504204
cg00024722	-0.00038916	0.000420827	0.173076499	0.952306791
cg00024790	0.000753352	0.000914373	0.417995691	0.960864726
cg00024812	-0.000809531	0.000495167	0.796265298	0.978052601
cg00024967	-0.000728369	0.000866294	0.084798662	0.952306791
cg00024989	-0.000717619	0.001066103	0.970450159	0.981408328
cg00025044	6.50E-05	0.000113377	0.774784764	0.97743372
cg00025138	-2.03E-05	0.000172712	0.657029587	0.971918544
cg00025155	-3.94E-06	0.000143003	0.971755834	0.981471389
cg00025211	-1.69E-06	0.00011142	0.68875642	0.972950544
cg00025331	-1.10E-05	0.000305102	0.333090104	0.957528838
cg00025347	0.000124691	0.000172105	0.475594585	0.964574369
cg00025357	0.000597134	0.000678243	0.498947894	0.965179863
cg00025405	-0.000139214	0.000176082	0.508124631	0.965895749
cg00025436	-8.74E-05	0.000453864	0.603174919	0.969706004
cg00025439	-0.000113925	0.000233197	0.622027196	0.970461752
cg00025496	0.000284486	9.38E-05	0.365993522	0.95868408
cg00025626	-0.000134211	0.000522011	0.585768564	0.969325385
cg00025643	-7.64E-05	0.00077436	0.238734351	0.953997547
cg00025647	-5.01E-05	0.000398184	0.58403731	0.969147519
cg00025663	-7.35E-05	0.000349892	0.346678026	0.957809511
cg00025680	-0.000578512	0.00043549	0.514655921	0.966217971
cg00025715	-0.000871079	0.000574455	0.758518963	0.976628912
cg00025795	0.000457869	0.000434275	0.874917234	0.979719701
cg00025823	-0.001744379	0.001053423	0.998397162	0.982060529
cg00025877	0.00031563	0.000352039	0.59456533	0.969589566
cg00025972	0.000472221	0.000320825	0.672151832	0.972521596
cg00025981	-0.000423759	0.000544943	0.282233949	0.956032004
cg00025991	-0.000107346	0.000142729	0.24986283	0.954289217
cg00026030	-9.45E-05	0.000615977	0.863766349	0.979336279
cg00026033	7.17E-05	0.000284951	0.505167041	0.965578853
cg00026075	-0.000398656	0.000439378	0.487277278	0.965174627
cg00026104	-0.000178977	0.000234808	0.633705681	0.970774315
cg00026119	2.14E-05	0.000217556	0.929319176	0.980813752
cg00026141	0.000831568	0.001135961	0.066962403	0.952306791
cg00026222	5.51E-06	0.000177465	0.977978042	0.98166979
cg00026230	8.25E-06	0.000223394	0.931943698	0.980813752
cg00026290	-0.000430919	0.000416618	0.074505842	0.952306791
cg00026327	0.001043304	0.000343761	0.898702397	0.980474517
cg00026346	-0.000218078	0.000161456	0.621581497	0.970460125
cg00026362	0.003150455	0.001128274	0.599909905	0.969651699
cg00026374	-1.04E-05	0.000245873	0.126036965	0.952306791
cg00026375	5.00E-05	0.000101026	0.425596293	0.961798954
cg00026412	1.53E-05	8.87E-05	0.901167641	0.980483083
cg00026455	0.000530106	0.000574231	0.327032548	0.95731205
cg00026457	8.30E-05	0.000339567	0.14275202	0.952306791
cg00026458	-0.000337875	0.001688337	0.574009894	0.968553489
cg00026474	0.001039103	0.001003871	0.216846432	0.952996048
cg00026546	-5.50E-05	0.000238301	0.136876673	0.952306791
cg00026553	0.000153853	0.000217017	0.664080796	0.972239226
cg00026603	-0.000667067	0.00039589	0.78814582	0.977898296
cg00026703	0.000693103	0.000553597	0.81484039	0.978440159
cg00026731	0.000145331	0.000208701	0.589693148	0.969431982
cg00026776	0.000532156	0.000269376	0.843685472	0.979014313
cg00026803	-0.000225738	0.000190613	0.249594861	0.954289217
cg00026853	0.000218329	0.000471752	0.872240052	0.979679983
cg00026919	0.00020775	0.000208911	0.37296594	0.958802794
cg00026938	0.000399252	0.000144855	0.657845277	0.972007367
cg00026974	-0.000489128	0.000357604	0.238741445	0.953997547
cg00027037	-0.000197023	0.000572187	0.305016076	0.95731205
cg00027081	-0.000369449	0.000339612	0.234252321	0.953997547
cg00027083	0.000366511	0.000314167	0.169352588	0.952306791
cg00027114	-1.81E-05	0.000610483	0.181699327	0.952809649
cg00027120	0.000346366	0.000388943	0.87141403	0.979619503
cg00027400	-5.17E-05	0.000521495	0.572988548	0.968553489
cg00027466	-0.000393265	0.000383618	0.740683681	0.975562123
cg00027499	-0.000434584	0.000233982	0.794398675	0.978052601
cg00027570	-0.000604241	0.000362768	0.262780324	0.954565207
cg00027650	-0.000138006	0.000352352	0.941640078	0.980976181
cg00027669	-0.000878791	0.000395926	0.792313268	0.978052601
cg00027674	0.000680556	0.000288961	0.289567276	0.956988156
cg00027729	0.000218707	0.000120495	0.231003949	0.953837564
cg00027745	-0.000113911	0.000328729	0.447642602	0.963547752
cg00027990	0.000294582	0.00027438	0.570262132	0.968370833
cg00027995	7.35E-06	0.000349885	0.748241226	0.975795814
cg00028013	0.000590403	0.000330154	0.56057983	0.967956719
cg00028034	0.000343736	0.000336671	0.404423911	0.959807024
cg00028056	4.29E-05	0.000152231	0.471793112	0.964381323
cg00028135	0.000134024	0.000250273	0.836026807	0.978775976
cg00028184	1.03E-05	0.000126227	0.56711165	0.967956719
cg00028211	0.000278754	0.000142284	0.462380979	0.964316609
cg00028251	0.000128337	0.000461128	0.893035149	0.980255127
cg00028299	0.000296406	0.000398608	0.716130121	0.97440185
cg00028308	0.000248422	0.000233891	0.493878356	0.965179863
cg00028318	-0.000665228	0.00068529	0.558046923	0.967956719
cg00028336	0.00035842	0.000774413	0.969944838	0.98138389
cg00028429	4.12E-05	0.000178592	0.230535781	0.953837564
cg00028431	-0.000132233	0.000782253	0.657993618	0.972014648
cg00028455	-0.001156944	0.000971393	0.312253457	0.95731205
cg00028487	0.000123539	0.000310478	0.658034212	0.972015518
cg00028507	-0.001314539	0.001058652	0.10877794	0.952306791
cg00028515	-0.000368682	0.000473266	0.146440774	0.952306791
cg00028598	8.45E-05	0.000393061	0.386283512	0.959306854
cg00028636	0.000374008	0.000576697	0.741125047	0.975562123
cg00028677	0.000122061	0.000248865	0.547998053	0.967648582
cg00028678	-0.001540997	0.001366398	0.706258871	0.973915285
cg00028749	6.58E-06	0.00030349	0.453085255	0.963756587
cg00028757	-0.000449048	0.00045375	0.249289481	0.954289217
cg00028829	0.000183106	0.000483751	0.478293091	0.964574369
cg00028844	-5.23E-05	0.000277489	0.606865388	0.969792822
cg00028870	-0.000239862	0.000311529	0.126907724	0.952306791
cg00028881	0.003656539	0.001615043	0.695442148	0.973305714
cg00028918	0.00013859	0.000347848	0.715018182	0.97440185
cg00028929	-0.000167015	0.000368628	0.311827266	0.95731205
cg00028935	-2.03E-06	0.000145528	0.763044363	0.976897146
cg00028993	-0.00048877	0.000328431	0.511515897	0.966013388
cg00029053	-0.000927592	0.000606935	0.336922095	0.957528838
cg00029161	0.001535437	0.000928985	0.334789946	0.957528838
cg00029233	-0.001040358	0.001995344	0.103209426	0.952306791
cg00029246	0.000302581	0.000181764	0.434950655	0.962710438
cg00029282	-0.000150569	0.000283287	0.71209923	0.974152243
cg00029284	3.42E-05	0.000589461	0.011843924	0.941310686
cg00029353	0.000427373	0.000356833	0.163013797	0.952306791
cg00029397	0.000145224	0.000586315	0.469435529	0.964316609
cg00029521	-0.000879151	0.000735603	0.482136975	0.964725869
cg00029583	-0.000385468	0.001058773	0.232660458	0.953997547
cg00029640	-3.60E-05	9.18E-05	0.895040791	0.980319245
cg00029678	-6.94E-05	0.000186409	0.431349721	0.962390064
cg00029821	0.001475099	0.000710631	0.383177517	0.958976087
cg00029822	-0.000324585	0.000467955	0.595544326	0.969589566
cg00029825	0.000166575	0.000396094	0.944550735	0.98110497
cg00029826	0.000329686	0.000608665	0.362541941	0.95849284
cg00029831	-0.000630842	0.000274706	0.718813946	0.974521754
cg00029922	0.000604893	0.00018252	0.458007816	0.963985404
cg00029973	-9.55E-05	0.000289421	0.950147785	0.981163023
cg00029979	0.000226815	0.000382395	0.337884636	0.957528838
cg00030005	0.00017284	0.000188728	0.014254351	0.951849091
cg00030047	0.000475221	0.00041395	0.875764351	0.979719701
cg00030291	-5.70E-05	0.001150318	0.190195189	0.952961554
cg00030296	8.35E-05	9.76E-05	0.384839167	0.959306854
cg00030420	-5.35E-05	0.000251838	0.331178986	0.957528838
cg00030422	5.37E-05	0.000113293	0.794359965	0.978052601
cg00030423	0.000144222	0.000359467	0.328619786	0.95731205
cg00030427	-0.000714416	0.000557422	0.282688921	0.956058399
cg00030432	0.001184388	0.000701684	0.881426872	0.97985476
cg00030466	0.000465345	0.000298301	0.543275687	0.967375574
cg00030501	-2.19E-05	0.000165382	0.84956526	0.979236379
cg00030508	0.000426923	0.00036977	0.310760479	0.95731205
cg00030523	0.000199573	0.000155407	0.144998232	0.952306791
cg00030588	-0.000218107	0.003181057	0.572726117	0.968553489
cg00030604	0.000824505	0.002006282	0.620064357	0.970384505
cg00030627	0.00164625	0.000907031	0.037075707	0.952306791
cg00030682	-0.000103021	0.000307312	0.99614537	0.981988782
cg00030774	-6.95E-05	0.000503444	0.388501852	0.959306854
cg00030795	-0.001051854	0.000706584	0.438830452	0.963045471
cg00030807	0.000475404	0.000263768	0.976786189	0.981608247
cg00030816	7.60E-05	0.000186881	0.66206588	0.972174733
cg00030909	0.000316204	0.000283257	0.747920181	0.975795814
cg00031013	-0.000458583	0.000342488	0.741334664	0.975562123
cg00031063	-0.000314772	0.000375068	0.536150518	0.96706208
cg00031105	0.000177491	0.000122984	0.067696968	0.952306791
cg00031187	-5.93E-05	0.000211291	0.781330541	0.977566892
cg00031256	0.000458684	0.000355586	0.807156326	0.978052601
cg00031277	-0.000397816	0.00082142	0.493236989	0.965179863
cg00031303	-0.000160075	0.001392334	0.621023225	0.970390425
cg00031340	0.000239078	0.000292385	0.160542241	0.952306791
cg00031346	-0.000121639	0.00013418	0.573663835	0.968553489
cg00031402	-0.000139654	0.000191389	0.499180455	0.965179863
cg00031443	-0.000531922	0.000454003	0.249212729	0.95427142
cg00031456	0.000368099	0.000349608	0.084776789	0.952306791
cg00031476	0.000461261	0.000229941	0.541884809	0.967286322
cg00031491	0.000449367	0.000786909	0.898623039	0.980474517
cg00031663	-0.001803383	0.001026798	0.676907063	0.972628246
cg00031708	-9.39E-05	0.000260105	0.791383081	0.978052601
cg00031722	-0.000133573	0.000187965	0.718828631	0.974521754
cg00031759	-0.00010225	0.000239148	0.0107315	0.931313833
cg00031779	7.95E-05	0.000268503	0.231621669	0.953924257
cg00031896	-0.000106862	0.000156107	0.9408469	0.980953297
cg00031967	3.81E-05	0.00029833	0.453828145	0.963786004
cg00031973	-0.000525053	0.000934975	0.15353196	0.952306791
cg00032036	-0.000410049	0.001368453	0.728082367	0.975037122
cg00032192	0.001119959	0.000546873	0.728617612	0.975037122
cg00032205	-3.11E-05	0.000627443	0.165444611	0.952306791
cg00032227	-0.000215222	0.000573717	0.318800689	0.95731205
cg00032246	0.000259467	0.000304855	0.337752634	0.957528838
cg00032308	-2.60E-05	0.00049491	0.190541961	0.952961554
cg00032366	-0.000209093	0.000382274	0.558920191	0.967956719
cg00032419	-0.000131102	0.000297527	0.744011887	0.975702471
cg00032490	-0.000514156	0.00058394	0.85875359	0.979319369
cg00032609	7.73E-05	0.000124435	0.326690759	0.95731205
cg00032610	0.000381713	0.000287669	0.223734568	0.953317636
cg00032643	0.000204529	0.000316012	0.874181306	0.979719701
cg00032664	0.002152736	0.000906239	0.62359781	0.970505078
cg00032686	0.000670611	0.00039269	0.105055937	0.952306791
cg00032756	1.27E-05	0.000221866	0.244624004	0.954240265
cg00032789	-0.000354184	0.000405978	0.37216102	0.958802794
cg00032805	0.000274301	0.00052366	0.223787599	0.953317636
cg00032852	0.000351749	0.000521252	0.63871401	0.971004656
cg00032879	-0.000197772	0.000235426	0.412944531	0.9602291
cg00032884	0.000409407	0.000516457	0.08108542	0.952306791
cg00032912	7.68E-05	0.000114717	0.825579744	0.978536603
cg00032959	8.23E-05	0.000204327	0.45404026	0.963786004
cg00033155	0.000838965	0.00072733	0.052704767	0.952306791
cg00033165	-0.001174157	0.000549523	0.444736239	0.963386315
cg00033220	4.78E-05	0.000526984	0.140512369	0.952306791
cg00033304	-0.00044682	0.000292479	0.440029237	0.963063547
cg00033334	2.72E-06	0.00040335	0.057201806	0.952306791
cg00033371	8.39E-05	0.000474038	0.514928698	0.966217971
cg00033457	-0.000352287	0.000280316	0.918479991	0.980805897
cg00033490	0.000163652	0.000249547	0.709594349	0.973945457
cg00033516	-0.000415684	0.000349694	0.248503029	0.954240265
cg00033533	-0.001060528	0.001114373	0.67023224	0.972444075
cg00033551	0.00028136	0.000239845	0.558235031	0.967956719
cg00033643	0.000890047	0.001003531	0.203139413	0.952961554
cg00033666	0.000170544	0.001122722	0.27288565	0.955086926
cg00033668	-7.04E-05	0.001039327	0.775570093	0.97743372
cg00033703	-2.59E-05	0.000222492	0.705556402	0.973915285
cg00033773	-0.000717433	0.000515841	0.510908486	0.966013388
cg00033834	0.001317319	0.00065213	0.355413057	0.95849284
cg00033877	-0.000564539	0.000266492	0.581004181	0.969006393
cg00033909	3.76E-05	0.000182424	0.190049352	0.952961554
cg00033915	-0.000513284	0.000525954	0.675928235	0.972628246
cg00034003	0.000566867	0.000763893	0.270623231	0.955086926
cg00034019	0.000315998	0.000144887	0.404765864	0.959807024
cg00034039	-0.000137458	0.000266781	0.686161867	0.972818743
cg00034076	-0.0006628	0.000292114	0.959367585	0.981315132
cg00034101	0.00026381	0.000176154	0.471739383	0.964381323
cg00034130	0.000104637	0.00051509	0.877010653	0.979723687
cg00034154	2.52E-05	0.00037914	0.772020535	0.977266585
cg00034336	0.000388261	0.000313023	0.659723606	0.97210496
cg00034376	-0.001923975	0.000896057	0.551659853	0.967664437
cg00034416	-0.001296368	0.000609244	0.558270362	0.967956719
cg00034433	0.00019592	0.000161552	0.413089113	0.9602291
cg00034555	-0.000528319	0.000743909	0.296242716	0.95731205
cg00034559	0.000683218	0.000503924	0.096069825	0.952306791
cg00034604	-0.00024403	0.000250443	0.470479148	0.964316609
cg00034611	-0.000958607	0.000801753	0.30352545	0.95731205
cg00034650	-6.08E-05	0.000328333	0.664312507	0.972239226
cg00034755	-0.000457436	0.001196602	0.19523797	0.952961554
cg00034769	0.00033172	0.000445789	0.45152484	0.963756587
cg00034852	-0.000357788	0.000557098	0.012687242	0.943570117
cg00035000	-0.000770057	0.000573016	0.706832493	0.973915285
cg00035074	8.80E-05	0.000382123	0.678008205	0.972628246
cg00035197	-0.000448133	0.000295085	0.174493313	0.952306791
cg00035220	-0.000850429	0.000817268	0.404878257	0.959807024
cg00035237	0.000201264	0.00044658	0.825544373	0.978536603
cg00035249	0.00022672	0.001135728	0.946387563	0.981163023
cg00035268	0.000340677	0.000395947	0.073427988	0.952306791
cg00035316	0.000118574	0.000264484	0.681057585	0.972705541
cg00035326	-0.000416542	0.000438844	0.22860076	0.953411998
cg00035347	-0.000197348	0.000170548	0.378989595	0.958802794
cg00035398	-0.000172424	0.000149486	0.073726872	0.952306791
cg00035453	-0.000126076	0.000325101	0.132124703	0.952306791
cg00035608	0.000810756	0.000393106	0.648269163	0.971384054
cg00035623	-0.000350155	0.001321575	0.565261846	0.967956719
cg00035630	-0.000220626	0.000512966	0.734755413	0.975085836
cg00035636	-0.000185673	0.00060698	0.342850895	0.957528838
cg00035673	0.000201429	0.000333152	0.687911115	0.972859348
cg00035812	-0.000111095	0.000277285	0.245553724	0.954240265
cg00035847	-6.06E-06	0.000489981	0.103084749	0.952306791
cg00035889	-0.000249845	0.000184841	0.572715954	0.968553489
cg00035923	0.000439913	0.000245823	0.054800542	0.952306791
cg00035937	-0.00066347	0.000571658	0.284168395	0.956178165
cg00035945	4.28E-06	0.000321742	0.780464423	0.977566892
cg00035969	-0.000118534	0.000297837	0.171913681	0.952306791
cg00035980	-0.001088069	0.000608299	0.35960735	0.95849284
cg00036011	-0.000279	0.000540238	0.881772976	0.97985476
cg00036110	-0.000715516	0.001148372	0.066042972	0.952306791
cg00036119	0.000160571	0.000244155	0.653913609	0.971681981
cg00036137	0.001931217	0.000859664	0.629409696	0.970581855
cg00036258	-0.000451428	0.00048022	0.981692159	0.981860276
cg00036263	-0.001683924	0.001319608	0.233834869	0.953997547
cg00036299	-1.70E-05	0.000587227	0.168132153	0.952306791
cg00036324	-1.10E-05	0.000191105	0.707036343	0.973915285
cg00036328	3.39E-06	0.000130513	0.398044969	0.959509034
cg00036347	-0.000142085	0.000244502	0.106743919	0.952306791
cg00036369	-0.000282303	0.000510475	0.673612839	0.972521596
cg00036408	7.56E-06	0.000169843	0.314026781	0.95731205
cg00036440	0.00032399	0.000675067	0.886843039	0.979931038
cg00036570	-0.00018128	0.000327784	0.700860777	0.973743012
cg00036585	-3.32E-05	0.000221313	0.680444634	0.972705541
cg00036588	0.000743449	0.001286201	0.701030343	0.973743012
cg00036599	-0.000161953	0.000143406	0.259339383	0.954289217
cg00036664	0.000341019	0.000276162	0.776164872	0.97743372
cg00036723	8.85E-05	0.000344566	0.094020365	0.952306791
cg00036732	0.000183821	0.000204241	0.635881836	0.970839054
cg00036788	0.000256359	0.000387031	0.135874567	0.952306791
cg00036871	0.00046067	0.000233256	0.973538084	0.981545582
cg00036976	0.001507027	0.000666073	0.782874978	0.977566892
cg00037013	-0.000174254	0.000574258	0.046093999	0.952306791
cg00037056	-0.000553443	0.000423647	0.678145215	0.972628246
cg00037058	0.000365985	0.001191203	0.659379979	0.97210496
cg00037072	-0.000886479	0.000908512	0.679961525	0.972705541
cg00037153	-0.001020536	0.000880851	0.932534771	0.980813752
cg00037186	7.69E-05	0.000155549	0.791535918	0.978052601
cg00037223	-0.000144674	0.000312881	0.172391897	0.952306791
cg00037314	-0.000281487	0.000393976	0.752579614	0.976071806
cg00037388	0.001052585	0.000747496	0.489611797	0.965179863
cg00037400	0.000625448	0.000914765	0.757706009	0.976567835
cg00037406	-9.46E-05	0.000259541	0.632421149	0.970666383
cg00037441	0.00028219	0.000298203	0.90991287	0.980666547
cg00037450	-0.000631796	0.000411311	0.146669371	0.952306791
cg00037457	7.81E-05	0.000222055	0.828217327	0.978739909
cg00037681	9.50E-05	0.000572774	0.286164701	0.95633412
cg00037763	6.34E-05	0.000162705	0.117454788	0.952306791
cg00037856	-0.000354992	0.000301792	0.424711104	0.961660818
cg00037930	-0.000469451	0.000406913	0.007044338	0.893558102
cg00037952	-0.000402366	0.00041678	0.803966241	0.978052601
cg00038020	2.83E-05	0.000119608	0.627196394	0.970525705
cg00038167	0.001708732	0.001326049	0.502907015	0.965552677
cg00038239	3.51E-05	0.000294407	0.532838374	0.966970307
cg00038298	-0.000935603	0.000580613	0.154725399	0.952306791
cg00038342	0.000907173	0.000578221	0.963075727	0.981319728
cg00038436	0.000323662	0.000650376	0.069875601	0.952306791
cg00038446	3.79E-05	0.000157464	0.520280871	0.96652576
cg00038584	0.000420123	0.000513797	0.024881445	0.952306791
cg00038665	-0.000818329	0.000434874	0.0806342	0.952306791
cg00038675	-0.000249284	0.00035834	0.147055246	0.952306791
cg00038711	0.000105574	0.000405629	0.370344905	0.958729253
cg00038736	0.001285363	0.000642044	0.803361553	0.978052601
cg00038877	6.18E-05	0.000155678	0.293882038	0.957255904
cg00039016	6.16E-05	0.000261165	0.810281344	0.978167043
cg00039044	0.000490839	0.000300046	0.367318456	0.95868408
cg00039057	-0.000183963	0.000222677	0.538945045	0.967220263
cg00039070	-0.000414619	0.00062597	0.616829816	0.970172807
cg00039129	2.31E-05	0.000230153	0.536913857	0.967078837
cg00039147	-0.000477746	0.000518872	0.375899277	0.958802794
cg00039176	2.19E-05	0.000368151	0.821216122	0.978525542
cg00039177	0.000228412	0.000224932	0.562092641	0.967956719
cg00039326	-0.000350494	0.00068339	0.232056466	0.953997547
cg00039441	3.05E-05	0.000593935	0.639523702	0.971074582
cg00039463	-0.000357198	0.000456962	0.362063579	0.95849284
cg00039478	0.000194212	0.000410431	0.113303177	0.952306791
cg00039480	0.00039324	0.000322087	0.00447946	0.845102148
cg00039489	8.57E-05	0.000170536	0.900526724	0.980474517
cg00039505	-9.94E-05	0.000254459	0.679929253	0.972705541
cg00039564	0.000188535	0.000353343	0.23999084	0.953997547
cg00039627	9.61E-05	0.000226249	0.651560693	0.971681981
cg00039793	-0.000502583	0.001239822	0.224951752	0.953317636
cg00039794	-0.000282976	0.000798999	0.413519249	0.960244936
cg00039801	0.001011058	0.00053164	0.256729028	0.954289217
cg00039864	-0.000109448	0.000260343	0.761108578	0.976783891
cg00039960	-0.000822311	0.000520944	0.98483248	0.981926938
cg00040008	-0.000287441	0.000822456	0.145835597	0.952306791
cg00040013	8.43E-05	0.000207605	0.421055266	0.961059322
cg00040016	1.28E-05	0.000542914	0.190301693	0.952961554
cg00040027	-0.000249038	0.000500316	0.820693641	0.978525542
cg00040047	-6.12E-05	0.000254641	0.267132921	0.955086926
cg00040067	8.07E-05	0.000230632	0.758705781	0.976658454
cg00040268	8.30E-05	0.000298108	0.134689897	0.952306791
cg00040312	9.01E-05	0.000232649	0.054458106	0.952306791
cg00040322	0.000530892	0.000215019	0.418248666	0.960864726
cg00040367	0.000179176	0.000600006	0.373053555	0.958802794
cg00040380	0.00103534	0.000660409	0.402523099	0.959807024
cg00040411	0.001299974	0.000679938	0.997208663	0.982029589
cg00040423	0.000522606	0.000478101	0.947026805	0.981163023
cg00040426	0.000145256	0.000216807	0.568861342	0.968223605
cg00040427	-0.000284231	0.000927375	0.722002841	0.974780134
cg00040446	-0.000607966	0.001067539	0.359157734	0.95849284
cg00040466	-0.000466171	0.000260846	0.830878422	0.978754384
cg00040486	0.00078909	0.000665405	0.041136602	0.952306791
cg00040566	0.000233973	0.000190533	0.853745957	0.979302998
cg00040569	0.0035579	0.001458652	0.670563527	0.972444075
cg00040575	5.86E-05	0.000284067	0.993840393	0.981988782
cg00040588	9.52E-06	0.000377533	0.046230176	0.952306791
cg00040590	-0.000469486	0.00028129	0.307306466	0.95731205
cg00040708	-0.000764364	0.000370049	0.310843566	0.95731205
cg00040837	0.000257052	0.000703473	0.630148063	0.970581855
cg00040861	0.00016918	0.000444583	0.161816388	0.952306791
cg00040945	0.000247805	0.000251055	0.299286472	0.95731205
cg00040986	-0.001224403	0.001309502	0.583348893	0.969129912
cg00041014	1.63E-05	0.000570199	0.000337036	0.296471943
cg00041047	-0.000198336	0.00012199	0.526996383	0.966597895
cg00041084	-6.18E-05	0.00028171	0.779428149	0.977528848
cg00041270	3.01E-05	0.000128594	0.681251756	0.972705541
cg00041328	0.000126591	0.000804643	0.527094634	0.966597895
cg00041368	5.59E-05	0.000120923	0.682345115	0.972740585
cg00041401	5.38E-05	0.000143852	0.587314223	0.969399894
cg00041467	0.000268847	0.000215451	0.054003883	0.952306791
cg00041575	0.000517867	0.000273896	0.191951819	0.952961554
cg00041599	5.07E-05	0.00015503	0.483104314	0.964848774
cg00041666	0.000147086	0.000142727	0.918932833	0.980811057
cg00041759	-0.000109954	0.00051323	0.596157642	0.969589566
cg00041865	-0.001198945	0.000838027	0.874502023	0.979719701
cg00041872	0.000310826	0.000644588	0.784669159	0.977566892
cg00041898	-0.00236778	0.00111429	0.831723394	0.978754384
cg00041901	-0.000241506	0.001883138	0.299727595	0.95731205
cg00041989	-0.000525324	0.000473387	0.126183769	0.952306791
cg00042059	0.000125934	0.000258109	0.21989738	0.953307917
cg00042081	0.000426308	0.001995685	0.943380846	0.98101724
cg00042144	-0.000143792	0.000217541	0.186560833	0.952961554
cg00042156	-0.000565931	0.000254757	0.612319895	0.969934737
cg00042186	-3.53E-05	0.00028662	0.327627371	0.95731205
cg00042208	0.000292926	0.000336163	0.101148119	0.952306791
cg00042246	0.000313212	0.000264185	0.695913932	0.973305714
cg00042263	-0.000965864	0.000909259	0.381026375	0.958802794
cg00042325	0.000840736	0.001268512	0.544688013	0.967560107
cg00042335	8.83E-06	0.000240514	0.851109458	0.979302998
cg00042341	-0.000692347	0.000346487	0.896491471	0.980368684
cg00042356	2.97E-05	0.000124796	0.329208757	0.957340011
cg00042409	0.001514498	0.001532562	0.133929189	0.952306791
cg00042478	-0.000372929	0.000479979	0.906241647	0.980572489
cg00042568	-0.000243768	0.000249812	0.879067978	0.97985476
cg00042611	-0.000157803	0.000422855	0.538603475	0.967220263
cg00042657	-0.000644444	0.000507956	0.12854396	0.952306791
cg00042837	0.000211507	0.000234884	0.889361976	0.980076986
cg00042874	-0.000290541	0.000225899	0.279355135	0.955903381
cg00042882	0.000173881	0.000331493	0.106598751	0.952306791
cg00043004	-0.000173023	0.000214716	0.190058121	0.952961554
cg00043005	0.000108044	0.000115658	0.007825761	0.901713797
cg00043076	0.000673689	0.000534369	0.745510704	0.975726754
cg00043080	-0.000337728	0.00058526	0.932790768	0.980813752
cg00043095	7.08E-05	0.000328637	0.545774239	0.967578721
cg00043284	0.000318846	0.000765673	0.899880057	0.980474517
cg00043324	-0.000817089	0.000980745	0.01271285	0.943570117
cg00043364	-0.001815401	0.001033444	0.698684571	0.973727829
cg00043371	-0.000585691	0.000485006	0.148808625	0.952306791
cg00043379	-6.24E-05	0.000386317	0.83878772	0.978973036
cg00043444	-6.06E-05	0.000291865	0.720139599	0.974572696
cg00043510	-4.23E-05	0.000104516	0.55282768	0.967664437
cg00043524	0.000340096	0.000326013	0.560557134	0.967956719
cg00043564	-3.94E-05	0.000186005	0.334231487	0.957528838
cg00043591	-0.00022858	0.000254698	0.222801653	0.953317636
cg00043599	-0.000208783	0.000246407	0.707638061	0.973915285
cg00043788	0.00016968	0.000424387	0.781066305	0.977566892
cg00043790	0.000323628	0.000352581	0.491452057	0.965179863
cg00043792	4.61E-05	0.000264445	0.690532083	0.973157885
cg00043800	-0.000129497	0.000154866	0.806295123	0.978052601
cg00043819	-0.000541963	0.0004305	0.674292571	0.972581353
cg00043949	-0.000497664	0.000545044	0.54418179	0.967506136
cg00044050	0.000246334	0.000189954	0.221052896	0.953317636
cg00044097	0.000151281	0.000533499	0.866660113	0.979336279
cg00044107	0.000125095	0.000164271	0.756986236	0.976554716
cg00044170	0.000161084	0.000201294	0.993906474	0.981988782
cg00044245	0.000462086	0.000505859	0.227498456	0.953317636
cg00044289	-0.000338084	0.00021252	0.688322968	0.972886183
cg00044299	0.000293936	0.000766175	0.377806918	0.958802794
cg00044318	-0.00027865	0.000811645	0.467992019	0.964316609
cg00044354	0.001722974	0.000775385	0.286731941	0.956524972
cg00044372	-0.000179197	0.000104859	0.778411571	0.977495745
cg00044463	0.000126858	0.000179219	0.830711759	0.978754384
cg00044466	0.000260914	0.00017409	0.858946757	0.979319369
cg00044505	0.000528848	0.000741762	0.258526874	0.954289217
cg00044665	0.000142521	0.000177976	0.672509129	0.972521596
cg00044729	3.54E-05	0.000288722	0.02216379	0.952306791
cg00044796	3.84E-05	0.000144118	0.248584791	0.954240265
cg00044871	-4.58E-05	0.000582751	0.458691609	0.963985404
cg00044950	-0.000207686	0.000519339	0.281745912	0.956004988
cg00044995	-0.000279339	0.000217058	0.330541451	0.957528838
cg00045061	0.00076874	0.000366071	0.499121904	0.965179863
cg00045114	-0.000212816	0.000450926	0.519885846	0.96652576
cg00045118	5.14E-05	0.000312918	0.182251874	0.952809649
cg00045190	-0.000639627	0.000479522	0.943401067	0.98101724
cg00045275	-2.75E-05	0.000254741	0.087535532	0.952306791
cg00045303	-2.15E-05	0.000222175	0.284404385	0.956200472
cg00045439	-0.000286505	0.000275354	0.723911699	0.974951829
cg00045515	-0.002780126	0.002941867	0.193745998	0.952961554
cg00045689	0.000115166	0.000426918	0.503447822	0.965552677
cg00045690	0.000946367	0.000574299	0.033104927	0.952306791
cg00045753	8.28E-06	0.000992644	0.245575822	0.954240265
cg00045762	-0.000228544	0.00025068	0.158490873	0.952306791
cg00045787	-0.000365038	0.000487288	0.305849822	0.95731205
cg00045902	0.000310579	0.00058927	0.445835549	0.963430063
cg00045910	-0.000274811	0.000312458	0.168200813	0.952306791
cg00046018	-0.000183573	0.000652767	0.028665777	0.952306791
cg00046021	-3.94E-05	0.000199718	0.521982982	0.96652576
cg00046026	-0.000118972	0.000285752	0.202305145	0.952961554
cg00046041	0.000431552	0.000639986	0.115941003	0.952306791
cg00046105	6.97E-05	0.000241461	0.574121796	0.968553489
cg00046336	-0.000490012	0.000354999	0.589186887	0.969431982
cg00046410	-0.000485872	0.000347515	0.381676842	0.958802794
cg00046499	-3.09E-05	0.000471876	0.269608399	0.955086926
cg00046537	1.94E-06	0.000376153	0.602342333	0.969706004
cg00046560	-0.000192523	0.000317923	0.572230179	0.968553489
cg00046623	-3.62E-05	0.000437441	0.501608816	0.965413289
cg00046625	0.000720351	0.000576077	0.626216663	0.970525705
cg00046744	0.000599169	0.000785787	0.426033585	0.961805846
cg00046802	0.00019015	0.000634292	0.383448517	0.959094405
cg00046815	6.09E-05	0.000593348	0.633409448	0.970721477
cg00046899	0.001648442	0.001006545	0.790181293	0.978052601
cg00046913	-0.000321762	0.000286183	0.370909546	0.958802794
cg00046991	0.000499011	0.000340835	0.184773612	0.952961554
cg00047050	0.00053001	0.000307525	0.556852548	0.967911966
cg00047052	0.000449839	0.00049388	0.906037424	0.980545089
cg00047079	-0.000114298	0.000357299	0.289743772	0.957004324
cg00047147	6.07E-05	0.000438815	0.811680858	0.978260209
cg00047185	0.000530018	0.000666501	0.695273659	0.973305714
cg00047287	-0.000765192	0.000641584	0.754226317	0.976301185
cg00047338	-0.000780534	0.00073637	0.34767435	0.957861151
cg00047469	0.000146999	0.000296692	0.634502274	0.97080401
cg00047501	5.36E-05	0.000606977	0.686467196	0.972818743
cg00047532	-7.53E-05	0.000180283	0.574586686	0.968553489
cg00047683	2.90E-06	0.00065268	0.958001744	0.981245905
cg00047694	-0.000259326	0.000395488	0.15516842	0.952306791
cg00047753	0.000173694	0.001299331	0.422269363	0.961248497
cg00047815	-0.001378033	0.000963869	0.170005606	0.952306791
cg00047843	0.000514812	0.001017639	0.994177586	0.981988782
cg00047844	0.000297263	0.000304176	0.016334785	0.951849091
cg00048178	-0.000108896	0.000152685	0.738978145	0.975506338
cg00048370	0.000498283	0.000235172	0.331057941	0.957528838
cg00048381	-0.000143573	0.000116492	0.810286452	0.978167043
cg00048436	0.000597678	0.000529347	0.82691288	0.978589308
cg00048697	0.000219653	0.000404291	0.841384592	0.97898619
cg00048705	0.001685004	0.000908267	0.465582324	0.964316609
cg00048743	-0.00154133	0.000592566	0.631272125	0.970666383
cg00048746	-7.88E-05	0.000153169	0.830847435	0.978754384
cg00048759	-1.55E-05	0.000250576	0.217772112	0.952996048
cg00048832	-0.000191935	0.000502216	0.547881943	0.967648582
cg00049033	-0.000425296	0.00030626	0.907780291	0.980647058
cg00049047	-0.000947882	0.000948402	0.769156019	0.977104643
cg00049102	0.000418717	0.000590484	0.116333656	0.952306791
cg00049156	3.66E-06	0.000226818	0.738403976	0.975463383
cg00049253	0.00026705	0.000527473	0.154697083	0.952306791
cg00049286	-0.000190236	0.000292271	0.105763083	0.952306791
cg00049323	0.001476596	0.001036944	0.681894254	0.972705541
cg00049330	6.14E-05	0.00028683	0.346567797	0.957809091
cg00049380	0.000126101	0.000297779	0.726447015	0.975037122
cg00049382	-7.62E-05	0.000930247	0.037702171	0.952306791
cg00049411	-0.00076313	0.000487784	0.989904472	0.981988782
cg00049440	-3.32E-05	0.003172843	0.011115196	0.933383361
cg00049475	-0.000178948	0.000318599	0.600457506	0.969651699
cg00049502	-0.000540299	0.000376821	0.272287362	0.955086926
cg00049595	3.83E-05	0.000338086	0.339417843	0.957528838
cg00049616	-0.000113418	0.000477755	0.325148031	0.95731205
cg00049691	0.000583393	0.000712771	0.278127704	0.955686297
cg00049709	-8.70E-05	0.000818512	0.260433855	0.954289217
cg00049718	1.01E-05	0.000220006	0.340084886	0.957528838
cg00049729	6.84E-05	0.000409719	0.607079795	0.969792822
cg00049868	-0.000182124	0.000862116	0.976152236	0.981580914
cg00049883	0.000588654	0.000443287	0.63316387	0.970711013
cg00049892	0.000110396	0.000179887	0.314844907	0.95731205
cg00049894	-0.000109579	0.000280186	0.334438919	0.957528838
cg00049973	-0.000203148	0.000588865	0.577474888	0.968891505
cg00050133	0.000228708	0.000240026	0.691457291	0.973243699
cg00050152	-0.001972838	0.000787227	0.061275962	0.952306791
cg00050224	-6.43E-05	0.000492797	0.04593391	0.952306791
cg00050247	-0.000175345	0.000482502	0.444728566	0.963386315
cg00050250	-0.000274043	0.000322199	0.111195789	0.952306791
cg00050271	-0.002538479	0.0029865	0.85366966	0.979302998
cg00050289	0.000174199	0.000131728	0.965291132	0.981333656
cg00050294	0.000133676	0.000385648	0.932594354	0.980813752
cg00050312	3.94E-05	0.000244594	0.471854248	0.964381323
cg00050402	0.000130877	0.000228374	0.108612544	0.952306791
cg00050482	7.35E-05	0.000477803	0.211857476	0.952961554
cg00050496	0.00017816	0.000490023	0.326333758	0.95731205
cg00050590	0.000485739	0.000488516	0.79070032	0.978052601
cg00050618	0.000445085	0.000389441	0.548937241	0.967648582
cg00050692	0.000319113	0.000166008	0.548459884	0.967648582
cg00050792	-9.80E-05	0.000194425	0.282074692	0.956004988
cg00050872	0.000513317	0.000621321	0.567358979	0.967956719
cg00050938	-0.001050025	0.000478065	0.918413816	0.980805897
cg00050984	0.000271058	0.000245606	0.351508881	0.95849284
cg00051068	0.00030694	0.000413779	0.650435208	0.971622587
cg00051179	0.001382211	0.000661438	0.465621546	0.964316609
cg00051307	-0.000625838	0.000395887	0.1233763	0.952306791
cg00051371	-6.45E-05	0.000228228	0.090942358	0.952306791
cg00051483	0.000202875	0.000703947	0.24632772	0.954240265
cg00051546	-0.000139775	0.00012794	0.710907473	0.974028282
cg00051590	-0.00081391	0.000391297	0.670389641	0.972444075
cg00051595	-9.97E-05	0.000368932	0.937388125	0.980813752
cg00051662	-0.000168439	0.000475574	0.541973233	0.967298993
cg00051704	0.000183225	0.000283004	0.851232102	0.979302998
cg00051782	0.001994522	0.001693296	0.384995241	0.959306854
cg00051818	-4.25E-05	0.000614664	0.200971613	0.952961554
cg00051979	7.63E-05	0.000116669	0.796266963	0.978052601
cg00052046	-0.000265068	0.000232854	0.318723651	0.95731205
cg00052246	0.000233188	0.000406754	0.160274383	0.952306791
cg00052290	-0.000382185	0.000369252	0.577120947	0.968891505
cg00052385	0.000343676	0.000245934	0.676617386	0.972628246
cg00052422	0.000858674	0.000660715	0.492140833	0.965179863
cg00052433	0.000421886	0.001093834	0.288941764	0.95680556
cg00052482	-2.01E-05	0.000228325	0.579628126	0.969006393
cg00052550	-0.000894613	0.000597725	0.228836911	0.953414299
cg00052578	-0.000106603	0.000231622	0.13857427	0.952306791
cg00052588	0.000193172	0.00023657	0.159505707	0.952306791
cg00052665	0.000910415	0.00053564	0.088531175	0.952306791
cg00052772	-0.000376998	0.000664627	0.900668415	0.980483083
cg00052853	0.000506536	0.000476853	0.297745767	0.95731205
cg00052903	-0.000156745	0.000553467	0.090812415	0.952306791
cg00052932	3.22E-05	0.000237436	0.864746617	0.979336279
cg00052964	7.84E-05	0.000221751	0.920700133	0.980813752
cg00053010	-4.60E-05	0.000451241	0.065465131	0.952306791
cg00053063	2.10E-05	0.000104946	0.800517757	0.978052601
cg00053073	0.000475657	0.000261007	0.964947722	0.981319728
cg00053261	0.000418975	0.000296324	0.891209378	0.980105778
cg00053292	8.52E-05	0.000285764	0.464230671	0.964316609
cg00053361	2.87E-06	0.000135966	0.476705577	0.964574369
cg00053373	-4.15E-05	0.000283124	0.246021644	0.954240265
cg00053393	-0.000477934	0.000432533	0.914222156	0.980751431
cg00053507	-0.00015153	0.000272869	0.468005928	0.964316609
cg00053536	-8.82E-05	0.000189614	0.005103716	0.854464591
cg00053661	-0.000758702	0.001403778	0.498691187	0.965179863
cg00053728	-0.001587106	0.000864448	0.69444449	0.973305714
cg00053755	-0.000532193	0.000534564	0.631304049	0.970666383
cg00053769	0.000226143	0.000397773	0.353091842	0.95849284
cg00053851	-0.000204671	0.000286618	0.820208675	0.978525542
cg00053870	-6.41E-05	0.000106194	0.863582054	0.979336279
cg00053916	-0.000449565	0.000498919	0.124173825	0.952306791
cg00053927	-0.000830671	0.000754893	0.172389101	0.952306791
cg00054173	7.39E-05	0.000593994	0.319881608	0.95731205
cg00054197	-0.000430183	0.00031388	0.419314268	0.961059322
cg00054210	0.000255029	0.000557571	0.074775665	0.952306791
cg00054248	9.34E-05	0.000591531	0.432280438	0.962398133
cg00054408	5.27E-05	0.000141684	0.479162123	0.964574369
cg00054472	0.000396879	0.000281301	0.307538797	0.95731205
cg00054496	-8.40E-05	0.000268931	0.044346362	0.952306791
cg00054511	0.0001274	0.000636225	0.426113011	0.961805846
cg00054525	-0.001289893	0.000568585	0.631425882	0.970666383
cg00054572	-2.19E-05	0.000719094	0.122889862	0.952306791
cg00054639	4.36E-05	0.00053545	0.322196562	0.95731205
cg00054692	0.000293366	0.000211633	0.082545888	0.952306791
cg00054702	0.000262674	0.000330123	0.948654479	0.981163023
cg00054706	-0.000402616	0.00066998	0.991552657	0.981988782
cg00054741	-0.002469563	0.002033809	0.200532613	0.952961554
cg00054771	-0.001173054	0.000697749	0.829182123	0.978754384
cg00054774	0.000235105	0.000552101	0.002333469	0.733897869
cg00054791	-0.000390765	0.000332032	0.923001644	0.980813752
cg00054890	0.000151291	0.00033031	0.91567978	0.980751431
cg00054971	-6.97E-05	0.000143398	0.988838324	0.981988782
cg00055052	-0.000166729	0.000339945	0.413709544	0.960244936
cg00055292	-0.000560604	0.000348799	0.997157224	0.982024676
cg00055341	0.000197632	0.000440558	0.19307958	0.952961554
cg00055359	0.000866116	0.000607747	0.822724617	0.978525542
cg00055434	0.000256487	0.000204853	0.818123164	0.978525542
cg00055462	-0.000231702	0.000299202	0.523015055	0.96652576
cg00055510	-0.000716316	0.000430839	0.436275834	0.962718998
cg00055529	0.000522844	0.000511021	0.743986083	0.975702471
cg00055555	8.83E-05	0.000215071	0.292020365	0.957214574
cg00055557	0.001307647	0.001354636	0.380577905	0.958802794
cg00055603	-0.000255029	0.00013595	0.052261277	0.952306791
cg00055617	0.000151844	0.000349031	0.073784742	0.952306791
cg00055679	0.001067987	0.000938665	0.660537398	0.972174733
cg00055764	0.000281828	0.000245417	0.526475348	0.966578997
cg00055771	-0.000473357	0.000515583	0.866874248	0.979336279
cg00055811	0.000170253	0.000364242	0.733488153	0.975045509
cg00055848	0.000274659	0.000416096	0.453142845	0.963756587
cg00055881	0.00021229	0.000169955	0.679136528	0.972705541
cg00055986	-0.001041746	0.000891342	0.32875926	0.95731205
cg00056002	-0.000121969	0.00068144	0.482485992	0.964725869
cg00056066	-0.001208485	0.001157968	0.387486956	0.959306854
cg00056074	-0.000681676	0.001056136	0.852447936	0.979302998
cg00056202	-0.000522639	0.000321802	0.014314208	0.951849091
cg00056257	-0.000208157	0.000373804	0.721799502	0.974780134
cg00056433	-0.000542808	0.000321087	0.918502312	0.980805897
cg00056489	-0.000573754	0.000373447	0.762453414	0.976824426
cg00056497	0.000329463	0.000484289	0.677819798	0.972628246
cg00056541	-0.000262739	0.000550071	0.053189007	0.952306791
cg00056578	9.66E-05	0.000258957	0.069821815	0.952306791
cg00056624	8.32E-05	0.000347136	0.590949206	0.969433765
cg00056628	-0.000324376	0.000459178	0.360869716	0.95849284
cg00056676	0.000528482	0.000554296	0.767770696	0.977104643
cg00056719	-0.001769241	0.001335143	0.544083639	0.967474528
cg00056754	0.000409616	0.000568292	0.729039304	0.975037122
cg00056767	3.69E-05	0.000205146	0.97524449	0.981545582
cg00056985	-0.00037868	0.003725157	0.260424746	0.954289217
cg00057092	-0.001230843	0.001352532	0.353511436	0.95849284
cg00057114	0.000322535	0.000437437	0.663642262	0.972239226
cg00057208	-0.00012877	0.000506776	0.310801622	0.95731205
cg00057231	-0.000870753	0.000635284	0.78207494	0.977566892
cg00057240	-0.000396926	0.000716031	0.930912977	0.980813752
cg00057272	9.32E-05	0.000175958	0.644028197	0.971381377
cg00057317	0.000313404	0.00067896	0.120301387	0.952306791
cg00057393	0.000227464	0.000246321	0.589179364	0.969431982
cg00057476	-3.08E-07	0.000256454	0.217682702	0.952996048
cg00057569	4.55E-05	0.000217397	0.368479351	0.95868408
cg00057593	-0.000275928	0.000271936	0.709873121	0.974006001
cg00057603	0.001723389	0.00102708	0.118552533	0.952306791
cg00057661	0.000598446	0.00070852	0.607263201	0.969792822
cg00057663	-6.23E-05	0.000512736	0.098930369	0.952306791
cg00057676	-6.28E-05	0.000296547	0.699948288	0.973743012
cg00057700	-0.000454612	0.000555708	0.916547808	0.980751431
cg00057722	-0.000438458	0.000360739	0.617867473	0.970225071
cg00057791	9.36E-05	0.000218935	0.522739229	0.96652576
cg00057900	8.53E-05	0.000236205	0.418057796	0.960864726
cg00057966	-0.000361421	0.000787841	0.084878834	0.952306791
cg00058009	-0.002311163	0.001093133	0.909126482	0.980666547
cg00058026	-0.000659394	0.000871423	0.704418906	0.973915285
cg00058113	-9.37E-05	0.000268035	0.367849165	0.95868408
cg00058163	0.000436694	0.000176744	0.107475653	0.952306791
cg00058291	-0.000254274	0.000153593	0.088404244	0.952306791
cg00058296	0.000439471	0.000460074	0.166677554	0.952306791
cg00058299	-0.000561437	0.000848014	0.617086675	0.970187932
cg00058329	-0.000292901	0.000631998	0.998620301	0.982077971
cg00058413	0.000346997	0.000428851	0.253519153	0.954289217
cg00058515	-0.000906339	0.000872934	0.119518471	0.952306791
cg00058644	-0.000774309	0.000739935	0.234006111	0.953997547
cg00058708	6.79E-05	0.000255866	0.681567967	0.972705541
cg00058771	0.000353806	0.000341333	0.393476021	0.959509034
cg00058786	0.000403408	0.000263934	0.613581895	0.970059118
cg00058799	-0.00050582	0.00030682	0.09011424	0.952306791
cg00058857	-0.001245238	0.001392146	0.567249544	0.967956719
cg00058879	-0.000436768	0.000667731	0.903485635	0.980493022
cg00058887	0.001598834	0.000851663	0.356052573	0.95849284
cg00058923	-7.85E-05	0.000360264	0.560638869	0.967956719
cg00058938	-0.000113608	0.000624371	0.032725779	0.952306791
cg00059015	9.46E-05	0.000944554	0.272264558	0.955086926
cg00059024	0.00022277	0.000587613	0.540279023	0.967220263
cg00059034	0.000414299	0.000214313	0.725592188	0.975037122
cg00059053	-0.000162522	0.000196915	0.04794753	0.952306791
cg00059089	0.001898717	0.002945848	0.945717234	0.981163023
cg00059161	0.0003646	0.00080013	0.834718785	0.978754384
cg00059165	3.78E-05	0.000280324	0.359498315	0.95849284
cg00059225	0.00028881	0.000410508	0.634398174	0.97080401
cg00059240	0.000132453	0.000220426	0.454003614	0.963786004
cg00059246	0.000342838	0.000303362	0.972194651	0.981478395
cg00059309	-0.000377438	0.000296909	0.35594406	0.95849284
cg00059399	-0.000262248	0.00021143	0.016457649	0.951849091
cg00059424	-3.30E-05	0.000175436	0.994159714	0.981988782
cg00059459	-0.000413972	0.000542546	0.425717883	0.961805846
cg00059652	-0.000100779	0.000298063	0.888119009	0.980021693
cg00059662	0.000181973	0.000206581	0.637668104	0.970886452
cg00059699	-0.000542544	0.000278838	0.137446253	0.952306791
cg00059707	7.92E-05	0.000180976	0.370230623	0.958729253
cg00059737	-0.000163311	0.000742756	0.565635946	0.967956719
cg00059740	0.000390954	0.000553725	0.365863286	0.95868408
cg00059854	-0.00069262	0.000933707	0.180350011	0.952809649
cg00059879	-0.000329139	0.000411327	0.227287979	0.953317636
cg00059911	-0.000246882	0.000233519	0.505571722	0.965643422
cg00059930	-0.000803953	0.000643417	0.641264258	0.97121109
cg00060061	4.15E-05	0.000439792	0.482813673	0.964758227
cg00060287	0.000276785	0.000176082	0.48848799	0.965179863
cg00060320	3.67E-05	0.000147928	0.005734706	0.866123364
cg00060374	-0.000723745	0.000400733	0.934072574	0.980813752
cg00060403	-4.15E-05	0.000357887	0.399120059	0.959509034
cg00060484	-0.000235894	0.000283817	0.061528634	0.952306791
cg00060500	0.000510486	0.000271136	0.244448834	0.954240265
cg00060605	-0.000458272	0.000321295	0.408205791	0.959885232
cg00060606	2.56E-05	0.000248835	0.421254615	0.961059322
cg00060627	0.003684843	0.003969876	0.734032206	0.975063347
cg00060641	-0.00029974	0.000240615	0.200946511	0.952961554
cg00060649	-0.000175395	0.00016257	0.25237047	0.954289217
cg00060762	-2.37E-05	0.000650189	0.9020394	0.980493022
cg00060800	-9.79E-05	0.000275681	0.507334461	0.96584362
cg00060836	-0.000567295	0.000299974	0.973531802	0.981545582
cg00060880	-0.000498185	0.001226628	0.767031328	0.977088439
cg00060933	-0.000132503	0.000387346	0.964293025	0.981319728
cg00060956	0.002564326	0.002259228	0.120683442	0.952306791
cg00061031	-0.00122361	0.000827255	0.559631697	0.967956719
cg00061039	1.94E-05	0.001057727	0.196402943	0.952961554
cg00061059	-0.000120765	0.000259399	0.171810184	0.952306791
cg00061086	-0.000347142	0.000870517	0.070644681	0.952306791
cg00061150	0.000190304	0.000310794	0.075483451	0.952306791
cg00061185	-0.00012834	0.000522919	0.963188892	0.981319728
cg00061264	0.000242367	0.000234684	0.761203988	0.976783891
cg00061306	-4.47E-05	0.000298593	0.139417583	0.952306791
cg00061413	0.000280521	0.000293542	0.026924457	0.952306791
cg00061520	0.00025803	0.000245531	0.373717763	0.958802794
cg00061629	-6.48E-05	0.000232415	0.532282068	0.966934753
cg00061635	3.28E-05	0.000237675	0.012738911	0.943570117
cg00061678	-2.59E-06	0.000227042	0.475560984	0.964574369
cg00061695	-0.000798025	0.000576362	0.266632316	0.955086926
cg00061764	-0.000259341	0.000333159	0.338655979	0.957528838
cg00061769	-0.000478928	0.000687535	0.219430605	0.953201158
cg00061792	-0.000353595	0.000225507	0.644185861	0.971381377
cg00061805	-0.001290357	0.000689617	0.401829119	0.959807024
cg00061811	-2.90E-05	0.000412155	0.177118397	0.952306791
cg00061860	0.000394203	0.000460294	0.83872103	0.978973036
cg00061989	0.000138755	0.000582488	0.01234646	0.941917595
cg00062020	4.46E-05	0.000110257	0.588793741	0.969431982
cg00062070	-0.000208453	0.00078753	0.689894781	0.97309224
cg00062245	0.000406402	0.000194887	0.853871375	0.979302998
cg00062282	0.000153895	0.000910141	0.495817203	0.965179863
cg00062285	-1.08E-05	0.000268085	0.129497165	0.952306791
cg00062312	-0.000433663	0.00071292	0.681842356	0.972705541
cg00062356	0.000743967	0.000741978	0.476904724	0.964574369
cg00062437	0.00078165	0.000712516	0.122237116	0.952306791
cg00062776	0.001422537	0.000676351	0.17058359	0.952306791
cg00062873	-0.000479193	0.000252759	0.64915454	0.971469738
cg00063006	0.000864661	0.000692238	0.811650296	0.978260209
cg00063066	-0.000485251	0.000399099	0.974443447	0.981545582
cg00063077	-0.000274928	0.00049321	0.903397079	0.980493022
cg00063111	0.000253691	0.000768582	0.963055875	0.981319728
cg00063144	-0.000380403	0.000522761	0.151859919	0.952306791
cg00063174	2.98E-06	0.000193658	0.358089771	0.95849284
cg00063246	-0.001963541	0.001481929	0.467722812	0.964316609
cg00063291	0.000113313	0.000373003	0.79450267	0.978052601
cg00063346	-9.79E-05	0.00031102	0.419536442	0.961059322
cg00063357	-0.000329824	0.000306032	0.558940485	0.967956719
cg00063456	0.000368765	0.000307822	0.903531393	0.980493022
cg00063471	-0.000322005	0.000234781	0.15222277	0.952306791
cg00063503	0.000535809	0.000262599	0.925745607	0.980813752
cg00063535	0.000587167	0.000729983	0.997972536	0.982037295
cg00063567	-0.000403435	0.000725695	0.334501355	0.957528838
cg00063649	-0.001516943	0.000714248	0.505539909	0.96563559
cg00063699	0.001331988	0.000836134	0.884689616	0.979878489
cg00063703	0.000325416	0.000236817	0.750771983	0.975981424
cg00063734	-0.000296324	0.000413882	0.731503655	0.975037122
cg00063744	0.000183367	0.000294811	0.163218379	0.952306791
cg00063748	-0.000553235	0.00032328	0.956111764	0.981245905
cg00063773	-0.001459892	0.000721158	0.210630699	0.952961554
cg00063828	-0.000209034	0.000114332	0.667165429	0.9722773
cg00063909	-0.000265037	0.000452519	0.028439957	0.952306791
cg00063945	0.000817023	0.000958822	0.743456244	0.975702471
cg00063979	0.000199251	0.000168346	0.083694259	0.952306791
cg00063982	-1.14E-05	0.00047447	0.910761626	0.980666547
cg00064020	-0.000331521	0.000973837	0.210429911	0.952961554
cg00064051	3.88E-05	0.000221702	0.940034421	0.980953297
cg00064080	-0.000823578	0.000376965	0.860308672	0.979319369
cg00064235	6.56E-05	0.000222205	0.437001425	0.962739115
cg00064255	0.000267636	0.000150136	0.459399648	0.963985404
cg00064261	0.00024206	0.00068824	0.791871197	0.978052601
cg00064284	-0.000324405	0.000325997	0.786835208	0.977767364
cg00064296	0.000295877	0.000275569	0.75285504	0.976093866
cg00064347	7.50E-05	0.000169598	0.496447707	0.965179863
cg00064415	-0.000342599	0.000463643	0.437426803	0.962755406
cg00064589	0.000320699	0.000549068	0.060718704	0.952306791
cg00064778	-0.0009929	0.000536034	0.248745257	0.954240265
cg00064840	0.000265275	0.000362646	0.518189781	0.966516584
cg00064950	0.000122548	0.000234641	0.387384058	0.959306854
cg00065071	-0.000145915	0.000264988	0.991003892	0.981988782
cg00065088	-0.000147882	0.000329394	0.254809053	0.954289217
cg00065215	7.18E-05	0.000109461	0.209998461	0.952961554
cg00065302	0.000230467	0.00037134	0.439760519	0.963063547
cg00065368	-0.000573927	0.000799525	0.872005538	0.97966155
cg00065385	0.000367879	0.000265271	0.239073705	0.953997547
cg00065396	-0.000683718	0.000406707	0.669858315	0.972444075
cg00065408	0.000524216	0.000428061	0.50356798	0.965552677
cg00065569	0.001323822	0.000708259	0.432352009	0.962409457
cg00065570	0.000167874	0.000221333	0.098018628	0.952306791
cg00065726	-0.000186469	0.000318932	0.854603391	0.979302998
cg00065905	0.000122284	0.000522961	0.104890129	0.952306791
cg00065919	-0.000709433	0.001038852	0.908166368	0.980647058
cg00065921	0.000186282	0.000353383	0.611687456	0.969934737
cg00065935	0.000413685	0.00074004	0.902423617	0.980493022
cg00065957	-7.76E-05	0.000496758	0.246344215	0.954240265
cg00066153	0.000636479	0.000409485	0.062360738	0.952306791
cg00066184	-0.000250487	0.000382801	0.199016635	0.952961554
cg00066198	-0.000488651	0.000678456	0.034825554	0.952306791
cg00066239	1.70E-05	0.000253223	0.410641604	0.959933299
cg00066270	-1.70E-05	0.000313523	0.556885397	0.967911966
cg00066351	2.86E-05	0.000122273	0.240933808	0.953997547
cg00066449	0.000196254	0.000732082	0.807390763	0.978052601
cg00066468	-0.000230058	0.000225162	0.599432165	0.969615158
cg00066499	-0.000344792	0.000441002	0.730681259	0.975037122
cg00066508	-0.000200259	0.000682362	0.310458739	0.95731205
cg00066512	-0.000578079	0.000715895	0.654976534	0.971721302
cg00066554	0.000474054	0.000502697	0.321011388	0.95731205
cg00066627	7.40E-05	0.000423802	0.731213921	0.975037122
cg00066663	-0.000191596	0.000316711	0.701686112	0.973743012
cg00066671	0.000266716	0.00024476	0.668033389	0.972388477
cg00066722	0.000196973	0.000296491	0.692724254	0.973288209
cg00066729	-0.000153953	0.000241796	0.33124902	0.957528838
cg00066748	0.00015914	0.000281378	0.168891774	0.952306791
cg00066750	1.00E-04	0.000204865	0.792651165	0.978052601
cg00066805	5.81E-05	0.000434807	0.172857202	0.952306791
cg00066816	0.000251589	0.000151297	0.30710487	0.95731205
cg00066817	0.000167411	0.000232895	0.556526938	0.967868886
cg00066828	0.001045096	0.000632013	0.082006752	0.952306791
cg00066854	9.59E-05	0.000308988	0.609338629	0.969872196
cg00066919	-0.000159504	0.000509832	0.610185982	0.96991184
cg00066925	0.000202424	0.000208639	0.210379469	0.952961554
cg00066942	0.000261229	0.000427213	0.081197706	0.952306791
cg00067018	-0.000117955	0.000111602	0.260685739	0.954289217
cg00067032	8.14E-05	0.000156616	0.031896749	0.952306791
cg00067058	-0.000853939	0.000730317	0.922782034	0.980813752
cg00067102	-0.000131265	0.000187715	0.076421624	0.952306791
cg00067124	-0.000489943	0.000611716	0.610156588	0.96991184
cg00067126	0.000314984	0.000548312	0.39802618	0.959509034
cg00067196	-0.000691395	0.000550604	0.671948506	0.972521596
cg00067274	0.000778579	0.001257468	0.16624876	0.952306791
cg00067365	0.000283122	0.000350766	0.477127259	0.964574369
cg00067414	0.000226087	0.000268772	0.710445808	0.974028282
cg00067471	0.00019494	0.000121848	0.591160917	0.969435481
cg00067518	0.000193413	0.00071414	0.374258441	0.958802794
cg00067528	0.000468553	0.000639552	0.323877942	0.95731205
cg00067538	-0.000127517	0.000654668	0.458725387	0.963985404
cg00067574	0.001641677	0.002177103	0.584744659	0.969150351
cg00067576	-4.06E-05	0.000142193	0.909711536	0.980666547
cg00067588	0.000288215	0.000184554	0.224747258	0.953317636
cg00067600	8.53E-05	0.000115147	0.557327789	0.967956719
cg00067606	3.66E-05	0.000242182	0.951216526	0.981163023
cg00067720	-0.000446678	0.000370042	0.002639351	0.757531553
cg00067742	-0.000235161	0.00040484	0.00785198	0.901713797
cg00067768	0.00016671	0.000282859	0.573671366	0.968553489
cg00067814	0.000344956	0.000209073	0.122694892	0.952306791
cg00067884	0.000493805	0.000227161	0.313877784	0.95731205
cg00068038	8.04E-05	0.000387108	0.213560037	0.952996048
cg00068102	0.000206714	0.000472913	0.501251224	0.965328455
cg00068153	-0.000303867	0.000343759	0.491954965	0.965179863
cg00068155	0.000776576	0.000426058	0.931955716	0.980813752
cg00068160	7.63E-05	0.000307624	0.168568489	0.952306791
cg00068377	-5.49E-05	0.000114871	0.096809391	0.952306791
cg00068408	8.32E-05	0.000110228	0.64302329	0.971316528
cg00068412	0.00032075	0.000247967	0.563055031	0.967956719
cg00068428	-0.000125787	0.000232347	0.396290142	0.959509034
cg00068433	-0.000301108	0.000657684	0.160561303	0.952306791
cg00068503	2.73E-05	0.000130318	0.306893195	0.95731205
cg00068621	0.000323173	0.000176334	0.621220259	0.970420464
cg00068622	0.000107817	0.000159307	0.187839639	0.952961554
cg00068750	-0.000403829	0.000912453	0.335756233	0.957528838
cg00068779	0.000587377	0.000781976	0.812858609	0.978332148
cg00068810	0.000153711	0.000373317	0.427850433	0.9621881
cg00068909	-0.000137098	9.33E-05	0.257666485	0.954289217
cg00069002	6.70E-05	0.00049745	0.873782924	0.979719701
cg00069003	-0.000396547	0.000254055	0.244146565	0.954240265
cg00069014	-0.000317614	0.00056131	0.050510275	0.952306791
cg00069017	-2.93E-05	0.000230397	0.943464328	0.98101724
cg00069059	0.000370278	0.001169953	0.191677151	0.952961554
cg00069242	0.000110205	0.000200264	0.390408719	0.959509034
cg00069261	0.000493798	0.000605422	0.156281098	0.952306791
cg00069309	-0.000165845	0.000319389	0.174213482	0.952306791
cg00069314	0.000447798	0.000644425	0.237714159	0.953997547
cg00069391	-0.000178338	0.000331932	0.815341192	0.978440159
cg00069417	-0.000773227	0.000553726	0.181700712	0.952809649
cg00069432	0.000482535	0.000365176	0.249011983	0.954240265
cg00069642	-0.000124481	0.000128397	0.833183026	0.978754384
cg00069815	-0.000556002	0.000312718	0.507431705	0.96584362
cg00069860	4.16E-06	0.000226427	0.50704673	0.965797509
cg00069969	-0.001242194	0.000657469	0.24030418	0.953997547
cg00070042	-0.000726927	0.000402959	0.622609163	0.970505078
cg00070052	0.000571741	0.000301006	0.520605363	0.96652576
cg00070162	5.55E-06	0.00029867	0.433392715	0.962508639
cg00070181	-0.000609123	0.000636613	0.743269845	0.975682683
cg00070235	-9.82E-05	0.000978263	0.609074092	0.969811964
cg00070318	0.001301281	0.00069293	0.862322815	0.979336279
cg00070370	0.000201181	0.000199204	0.890124072	0.980076986
cg00070383	-0.00010868	0.000208544	0.052742653	0.952306791
cg00070460	-0.000644508	0.000641812	0.298583929	0.95731205
cg00070529	-0.000223546	0.000233812	0.141726962	0.952306791
cg00070715	6.29E-06	0.00040642	0.361293969	0.95849284
cg00070814	-1.27E-05	0.000384629	0.759358907	0.976703704
cg00070899	0.00027099	0.000143826	0.214494192	0.952996048
cg00070908	-4.26E-05	0.000370878	0.496518491	0.965179863
cg00070912	-0.000150401	0.000198072	0.075860967	0.952306791
cg00071012	-0.000226026	0.000235992	0.341460633	0.957528838
cg00071026	-0.002058457	0.00179748	0.931679093	0.980813752
cg00071051	0.000477065	0.00028877	0.169977776	0.952306791
cg00071161	0.00053856	0.000388407	0.673357255	0.972521596
cg00071210	-0.000128219	0.00026284	0.654046839	0.971681981
cg00071250	-0.000356963	0.000266685	0.106886532	0.952306791
cg00071265	0.000320518	0.001117469	0.211670473	0.952961554
cg00071360	-0.000110463	9.92E-05	0.166953146	0.952306791
cg00071381	1.28E-05	0.000100338	0.683360177	0.972818743
cg00071391	-0.000144789	0.000393916	0.373433649	0.958802794
cg00071408	-0.000806696	0.001033465	0.165459538	0.952306791
cg00071442	-0.000126774	0.000410007	0.454637836	0.963786004
cg00071446	0.00012857	0.00010749	0.188713122	0.952961554
cg00071565	0.000328041	0.000480812	0.561721648	0.967956719
cg00071658	0.001063284	0.000765403	0.602328104	0.969706004
cg00071727	2.05E-06	0.000170633	0.93255578	0.980813752
cg00071751	0.000140237	0.00035796	0.972917665	0.981535211
cg00071887	-0.000233481	0.000243369	0.490943566	0.965179863
cg00071950	-0.001057094	0.000995627	0.290981032	0.957133254
cg00071984	8.30E-05	0.000318587	0.964625671	0.981319728
cg00071998	-0.000149039	0.000324419	0.087509529	0.952306791
cg00072099	0.001659112	0.001056524	0.334098396	0.957528838
cg00072216	-0.001108532	0.000630518	0.72570247	0.975037122
cg00072369	0.00057401	0.000761964	0.923719688	0.980813752
cg00072407	0.00023692	0.000276108	0.050144142	0.952306791
cg00072426	-0.000306147	0.00058372	0.397161871	0.959509034
cg00072675	0.000500327	0.000479304	0.225201086	0.953317636
cg00072689	-6.83E-05	0.000283034	0.200874908	0.952961554
cg00072711	1.10E-05	0.000198349	0.741517995	0.975562123
cg00072720	-0.001623291	0.000613915	0.056011702	0.952306791
cg00072957	-3.61E-05	0.000272191	0.537104846	0.967078837
cg00073003	0.000286079	0.000353994	0.530933459	0.96687999
cg00073010	-0.000133834	0.000425809	0.837538889	0.978848186
cg00073090	-0.000283488	0.000307959	0.962040557	0.981319728
cg00073244	-0.00032453	0.000334015	0.763809502	0.976922563
cg00073380	0.000508398	0.000904874	0.91379792	0.980751431
cg00073460	1.52E-05	0.000287478	0.757219525	0.976554716
cg00073543	0.00093026	0.000642198	0.943140261	0.98101724
cg00073549	-0.000274105	0.001347455	0.958407645	0.981251325
cg00073650	-0.000125076	0.000556856	0.286051446	0.95633412
cg00073713	0.000367715	0.000356397	0.075500655	0.952306791
cg00073716	0.000371732	0.000403417	0.109358725	0.952306791
cg00073771	-0.000670093	0.000356898	0.398285452	0.959509034
cg00073780	0.000437523	0.00030353	0.885252578	0.979878489
cg00073794	0.000450083	0.000429749	0.901700503	0.980493022
cg00073837	-0.000381427	0.000230589	0.148338769	0.952306791
cg00074086	0.000190704	0.000301236	0.587667955	0.969399894
cg00074145	-0.000260034	0.000599362	0.982808743	0.981873283
cg00074184	-0.000532411	0.000404769	0.526704751	0.966588477
cg00074244	0.000579939	0.001669884	0.888489273	0.98003709
cg00074313	-0.002212132	0.000794877	0.650311573	0.971613083
cg00074348	-0.000541027	0.000288818	0.181387687	0.952809649
cg00074365	7.34E-05	0.000289122	0.777625724	0.977485268
cg00074379	-2.85E-05	0.000292616	0.769173051	0.977104643
cg00074415	-0.001002323	0.000810345	0.574347625	0.968553489
cg00074471	0.000373666	0.000593497	0.742306904	0.975626826
cg00074746	0.001968369	0.004276983	0.356766073	0.95849284
cg00074771	0.000173663	0.000163556	0.93943152	0.980925334
cg00074818	-0.000100631	0.000315028	0.77636058	0.97743372
cg00074851	-2.65E-05	0.000101554	0.958724069	0.981293965
cg00075011	3.63E-05	0.000239422	0.673495067	0.972521596
cg00075103	0.002180337	0.001089653	0.271355167	0.955086926
cg00075123	0.00068654	0.000339322	0.065987465	0.952306791
cg00075192	-0.000515223	0.000462328	0.323997344	0.95731205
cg00075204	-0.000259007	0.000262366	0.415589444	0.960656753
cg00075467	-0.001058672	0.002754122	0.192041578	0.952961554
cg00075507	-0.000759082	0.000452375	0.44253407	0.963222971
cg00075589	-0.000287726	0.000232856	0.03623199	0.952306791
cg00075608	-0.00078699	0.000644806	0.405165107	0.959807024
cg00075615	-6.71E-05	0.000412877	0.080320703	0.952306791
cg00075620	6.93E-05	0.000190744	0.38088094	0.958802794
cg00075634	0.000294273	0.000245966	0.292053966	0.957214574
cg00075698	-0.000397883	0.00062576	3.01E-07	0.001104037
cg00075768	0.000237803	0.000170923	0.580232111	0.969006393
cg00075920	0.000175474	0.000115503	0.97959052	0.981778593
cg00075956	0.000310407	0.000106007	0.734915727	0.975112165
cg00075967	0.000481268	0.000452212	0.064393922	0.952306791
cg00076056	-0.000246032	0.000275771	0.187395893	0.952961554
cg00076216	6.72E-05	0.000290135	0.064405404	0.952306791
cg00076307	6.02E-05	0.00023752	0.207592019	0.952961554
cg00076313	3.53E-05	0.000156375	0.055092096	0.952306791
cg00076325	6.37E-05	0.000390542	0.601902726	0.969662896
cg00076353	-0.000219076	0.00030347	0.679780538	0.972705541
cg00076487	-8.43E-05	0.000211872	0.178511546	0.95231931
cg00076497	-0.000355053	0.000269388	0.680053234	0.972705541
cg00076538	-0.000306352	0.000590794	0.387418891	0.959306854
cg00076543	-0.000353307	0.001180127	0.323500296	0.95731205
cg00076645	4.82E-05	0.000205441	0.597115819	0.969589566
cg00076653	-2.65E-05	0.00029784	0.953129201	0.981189345
cg00076797	-0.000262348	0.000286533	0.748206961	0.975795814
cg00076854	-0.001297581	0.00068018	0.976184908	0.981580914
cg00076936	0.000169443	0.000275308	0.743660477	0.975702471
cg00076998	0.00087451	0.0007967	0.405402403	0.959807024
cg00077017	-0.000469719	0.000256931	0.307204581	0.95731205
cg00077281	1.12E-05	0.000478077	0.204176308	0.952961554
cg00077285	0.000178875	0.000230711	0.577837436	0.968891505
cg00077297	0.00058613	0.000987167	0.229012866	0.953414299
cg00077312	9.21E-05	0.000265834	0.875093737	0.979719701
cg00077426	0.000214759	0.000898812	0.683208968	0.972816649
cg00077450	-0.00060813	0.000918675	0.216337196	0.952996048
cg00077457	0.000190883	0.000256511	0.766524233	0.977017485
cg00077547	-0.000133552	0.000338907	0.806296694	0.978052601
cg00077586	-6.88E-05	0.000256209	0.187712564	0.952961554
cg00077606	-0.0003308	0.000219018	0.878389064	0.979844222
cg00077838	-0.000154628	0.000278781	0.122889034	0.952306791
cg00077877	-0.001208174	0.000628869	0.529765635	0.96675359
cg00077898	-0.0006412	0.000345335	0.191807277	0.952961554
cg00078025	-3.92E-05	0.000406183	0.059602224	0.952306791
cg00078085	-0.000343419	0.001011194	0.438556769	0.963045471
cg00078194	-0.000128012	0.000745803	0.931852588	0.980813752
cg00078221	4.06E-06	0.000409278	0.104501458	0.952306791
cg00078259	-0.001127135	0.000991557	0.547191695	0.967648582
cg00078270	-5.99E-05	0.000157558	0.262090484	0.954562025
cg00078299	-0.000196633	0.000470198	0.037962986	0.952306791
cg00078318	-0.000516001	0.00137077	0.3512049	0.95849284
cg00078334	-0.000247903	0.000342153	0.12691623	0.952306791
cg00078348	-0.000647715	0.000900885	0.097443206	0.952306791
cg00078456	0.000703272	0.000587255	0.046611277	0.952306791
cg00078746	-0.000605768	0.000469013	0.814348957	0.978440159
cg00078759	-0.000158126	0.000232822	0.624166038	0.970505078
cg00078857	-0.000289749	0.000539643	0.371680743	0.958802794
cg00078911	-3.61E-06	0.000205556	0.838274606	0.978973036
cg00078940	-0.000752553	0.000706587	0.844271574	0.979014313
cg00078968	0.000640243	0.000247556	0.519125921	0.96652576
cg00078996	0.000127377	0.000225923	0.803973096	0.978052601
cg00079023	0.000257924	0.000234947	0.54947704	0.967648582
cg00079056	-0.000381689	0.000251382	0.432415803	0.96242566
cg00079169	-2.32E-06	0.000176492	0.621973276	0.970461752
cg00079216	0.000370572	0.000296763	0.779970113	0.977566892
cg00079219	0.000161293	0.000642991	0.375227041	0.958802794
cg00079224	0.000282865	0.000462596	0.943486819	0.98101724
cg00079302	-0.000258822	0.000382167	0.587425089	0.969399894
cg00079375	-0.000135612	0.000406065	0.115471436	0.952306791
cg00079388	-0.000466129	0.000311769	0.053044202	0.952306791
cg00079477	-0.000765757	0.00035552	0.309372882	0.95731205
cg00079551	-0.000338081	0.00040709	0.374263821	0.958802794
cg00079563	-8.08E-05	0.00048403	0.858686536	0.979319369
cg00079598	-0.001428593	0.001261272	0.571353319	0.968553489
cg00079638	0.000306223	0.000556689	0.421770205	0.961160251
cg00079764	5.27E-05	0.00032876	0.642348226	0.971316528
cg00079785	-0.000469149	0.00096386	0.90438286	0.980545089
cg00079891	-5.69E-05	0.000147577	0.177737756	0.952306791
cg00080012	9.09E-05	0.000424022	0.639495446	0.971074582
cg00080059	0.000393739	0.000857026	0.711457768	0.974091877
cg00080060	0.000943465	0.000530431	0.784621041	0.977566892
cg00080068	0.000218326	0.00043941	0.676450273	0.972628246
cg00080118	-0.000440472	0.00040822	0.875271475	0.979719701
cg00080123	-0.000147374	0.000253748	0.275517198	0.955616932
cg00080125	0.000170585	0.000204161	0.868362647	0.979391641
cg00080148	0.000166635	0.000162903	0.049283862	0.952306791
cg00080188	-0.000244229	0.000402932	0.677266713	0.972628246
cg00080252	-6.18E-06	0.000417992	0.671385714	0.972521596
cg00080312	0.000266789	0.000335251	0.603315732	0.969709939
cg00080423	-6.61E-05	0.000389558	0.985002161	0.981926938
cg00080706	-0.000527936	0.000594888	0.189371497	0.952961554
cg00080972	-7.73E-05	0.000452969	0.280851031	0.955912136
cg00080987	0.000146106	0.00040654	0.631157319	0.970666383
cg00081019	-0.000351343	0.000249434	0.481899572	0.964725869
cg00081046	0.000163036	0.000222876	0.301550532	0.95731205
cg00081084	-0.000172871	0.000370949	0.032178941	0.952306791
cg00081087	0.000443632	0.000360236	0.073342982	0.952306791
cg00081105	0.000376815	0.000223578	0.776736148	0.977437846
cg00081251	0.000186274	0.000678614	0.096011506	0.952306791
cg00081324	0.00019337	0.000122609	0.439776565	0.963063547
cg00081347	8.94E-05	0.000154316	0.609776178	0.969894824
cg00081404	-0.000408278	0.000785116	0.481232919	0.964725869
cg00081417	-0.000252034	0.000371025	0.022029972	0.952306791
cg00081439	-3.59E-05	0.000234387	0.597306092	0.969589566
cg00081445	-0.000198459	0.000256264	0.582940529	0.969129912
cg00081602	0.000396468	0.000513354	0.654721734	0.971681981
cg00081666	-0.00039785	0.000436382	0.545973657	0.967578721
cg00081714	0.000321395	0.000300016	0.605904709	0.969792822
cg00081729	-0.00040702	0.000346497	0.599390928	0.969615158
cg00081799	-0.000822144	0.002946868	0.112674395	0.952306791
cg00081827	-0.000334673	0.006925795	0.948283953	0.981163023
cg00081835	0.000376427	0.00066903	0.630915158	0.970666383
cg00081919	0.000214971	0.000214117	0.308240839	0.95731205
cg00081935	0.000412787	0.000445139	0.404848789	0.959807024
cg00081975	-0.000507544	0.00027183	0.775451191	0.97743372
cg00082140	0.001081559	0.000932507	0.381121865	0.958802794
cg00082178	0.000558636	0.001048482	0.964063109	0.981319728
cg00082182	-0.00019543	0.000271515	0.219787649	0.953238594
cg00082219	-0.000636467	0.000527164	0.470950199	0.964320217
cg00082235	3.18E-05	0.000120481	0.776904872	0.977437846
cg00082285	0.00053952	0.000549592	0.991220929	0.981988782
cg00082310	-5.07E-05	0.000142845	0.60953576	0.969888118
cg00082384	-0.000604797	0.000403867	0.691844024	0.973243699
cg00082411	0.000330321	0.000349264	0.174606784	0.952306791
cg00082426	-0.002484566	0.001171254	0.430687439	0.962291268
cg00082491	-9.23E-05	0.000761037	0.453793333	0.963786004
cg00082497	8.86E-05	0.000232345	0.551072113	0.967664437
cg00082540	-8.13E-05	0.000347427	0.984396427	0.981911267
cg00082656	0.00027947	0.000261814	0.443637497	0.963338353
cg00082664	-0.000565195	0.000811111	0.888022676	0.980021693
cg00082713	-5.86E-05	0.000281975	0.721131936	0.974623451
cg00082833	-1.18E-05	0.000262095	0.030087495	0.952306791
cg00082874	0.000229241	0.000210833	0.170357733	0.952306791
cg00082897	-0.000236553	0.000271339	0.284973766	0.95633412
cg00082912	-9.90E-05	0.000232496	0.119523301	0.952306791
cg00082939	-6.23E-05	0.000570704	0.293674272	0.957255904
cg00082954	0.000901954	0.000431902	0.951134362	0.981163023
cg00083018	-0.000615323	0.000778686	0.911107438	0.980666547
cg00083042	3.18E-06	0.000327818	0.796953582	0.978052601
cg00083046	-0.000999835	0.000527659	0.975427046	0.981550349
cg00083059	0.00061249	0.000462207	0.059134698	0.952306791
cg00083072	-0.000202037	0.000340646	0.607438017	0.969792822
cg00083139	0.000328983	0.000775913	0.043524889	0.952306791
cg00083188	1.07E-05	0.000327819	0.034080281	0.952306791
cg00083193	2.31E-05	0.000174244	0.754062865	0.976278439
cg00083194	-0.000519271	0.000297703	0.798183083	0.978052601
cg00083206	0.000128455	0.000231782	0.004450101	0.844492865
cg00083223	0.000572124	0.000556453	0.319789005	0.95731205
cg00083262	-3.66E-05	0.000204384	0.925253163	0.980813752
cg00083265	0.000264629	0.000259723	0.158277793	0.952306791
cg00083359	-4.83E-05	0.000190416	0.437574735	0.962761905
cg00083399	-0.000325196	0.000344813	0.760542086	0.976783891
cg00083401	-0.000182956	0.000188536	0.56001353	0.967956719
cg00083535	0.000123616	0.00025838	0.305749159	0.95731205
cg00083596	-0.000463068	0.000558298	0.470650827	0.964316609
cg00083616	0.000311377	0.000285607	0.868233598	0.97939037
cg00083652	9.21E-05	0.000364918	0.049341978	0.952306791
cg00083659	0.000735878	0.000322789	0.875768955	0.979719701
cg00083685	-8.58E-05	0.000207208	0.503205777	0.965552677
cg00083765	-0.000751785	0.000819351	0.505705664	0.965666948
cg00083790	-8.22E-05	0.000239956	0.131378934	0.952306791
cg00083801	0.000150859	0.000348756	0.383565664	0.959136982
cg00083833	-0.000433415	0.000281137	0.160022148	0.952306791
cg00083937	0.000185342	0.000244125	0.570105729	0.968340268
cg00083959	-0.00019008	0.000199707	0.119458765	0.952306791
cg00083993	-0.002645064	0.000817761	0.560267402	0.967956719
cg00084019	0.001077834	0.001127007	0.634563783	0.97080401
cg00084094	0.00020261	0.000299701	0.889315088	0.980076986
cg00084184	-9.39E-05	0.000331018	0.920348164	0.980813752
cg00084202	0.000328003	0.000327034	0.812006505	0.978260209
cg00084338	0.000222079	0.000385157	0.266923958	0.955086926
cg00084347	3.98E-05	0.000521291	0.429981716	0.962266722
cg00084398	3.70E-05	0.000203301	0.137727567	0.952306791
cg00084432	-0.000226307	0.00030269	0.274594459	0.955504204
cg00084435	0.000282109	0.000350996	0.312824951	0.95731205
cg00084577	-0.000507178	0.000267549	0.42648798	0.961900597
cg00084604	-0.001276138	0.000691799	0.001852778	0.679569293
cg00084643	0.000498837	0.000319783	0.556362407	0.967861041
cg00084687	0.000120888	0.000171603	0.339804589	0.957528838
cg00084720	0.000238606	0.000167663	0.540223377	0.967220263
cg00084770	-0.000282837	0.000229343	0.333306175	0.957528838
cg00084798	-0.000115806	0.000507345	0.511971387	0.966013388
cg00085013	-5.38E-05	0.00042233	0.522664925	0.96652576
cg00085029	0.000133926	0.000262937	0.733095595	0.975045509
cg00085061	-0.000179394	0.00062746	0.218093564	0.952996048
cg00085122	0.00096263	0.000782529	0.60045925	0.969651699
cg00085123	0.000391434	0.000192171	0.797442298	0.978052601
cg00085199	0.000393474	0.000330803	0.106605014	0.952306791
cg00085256	-0.002208062	0.001024484	0.727468453	0.975037122
cg00085281	7.90E-06	0.000363249	0.941802101	0.980976181
cg00085370	-3.51E-05	0.000134232	0.323952671	0.95731205
cg00085403	0.001222551	0.000896444	0.370026704	0.958729253
cg00085416	0.000893432	0.001224939	0.870044694	0.979514874
cg00085430	0.000499906	0.000532884	0.633092373	0.970685884
cg00085434	-0.001416974	0.000753424	0.10140211	0.952306791
cg00085438	0.00013727	0.000318584	0.926214147	0.980813752
cg00085448	7.97E-05	0.000338305	0.065118132	0.952306791
cg00085486	0.000502109	0.000685813	0.661401479	0.972174733
cg00085493	0.000836279	0.001368146	0.648518681	0.971414164
cg00085619	0.000932177	0.000651888	0.345906299	0.957789836
cg00085732	-0.000301797	0.000424258	0.30349446	0.95731205
cg00085790	8.47E-05	0.000269551	0.020256742	0.951849091
cg00085830	8.47E-05	0.000351018	0.890501257	0.980076986
cg00086113	-0.000185755	0.0001947	0.586969828	0.969387102
cg00086171	-0.000124323	0.000274757	0.683249951	0.972816649
cg00086243	0.000130283	0.000243061	0.867473188	0.979345356
cg00086266	0.000144799	0.000153298	0.48314289	0.964848774
cg00086283	9.23E-06	0.000110917	0.916322241	0.980751431
cg00086297	5.90E-05	0.000596386	0.579080884	0.969006393
cg00086334	0.000666663	0.000839913	0.403951548	0.959807024
cg00086346	0.000285914	0.000273402	0.935710875	0.980813752
cg00086426	-4.18E-05	0.000346391	0.095094005	0.952306791
cg00086429	-0.00028126	0.000329114	0.671626696	0.972521596
cg00086488	1.44E-05	0.000261413	0.209133896	0.952961554
cg00086493	0.000806259	0.000430798	0.956956053	0.981245905
cg00086577	0.000125851	0.000587867	0.765792577	0.977017485
cg00086670	-3.83E-06	0.000350284	0.016375866	0.951849091
cg00086710	-0.000112162	0.000550164	0.371526211	0.958802794
cg00086809	0.000537051	0.000278844	0.324354359	0.95731205
cg00086871	-0.001065437	0.000785456	0.539106017	0.967220263
cg00087005	0.001033192	0.000544059	0.634686438	0.97080401
cg00087023	-9.05E-05	0.000196113	0.119803152	0.952306791
cg00087067	0.000209645	0.00066997	0.554566762	0.967755688
cg00087098	-0.000172527	0.000825486	0.510663148	0.966013388
cg00087153	-0.000168368	0.000264752	0.025766289	0.952306791
cg00087182	0.000920468	0.000673312	0.018511865	0.951849091
cg00087195	-2.42E-05	0.000176481	0.091932245	0.952306791
cg00087244	-9.91E-05	0.000234373	0.920136137	0.980813752
cg00087273	7.03E-05	0.000466758	0.821986894	0.978525542
cg00087274	0.000115451	0.00025919	0.627299271	0.970525705
cg00087298	0.00019561	0.000430218	0.738562104	0.975489367
cg00087316	9.98E-05	0.000258835	0.443015491	0.963260848
cg00087368	-0.000282878	0.000353981	0.299881833	0.95731205
cg00087417	0.00041711	0.000650116	0.337404405	0.957528838
cg00087420	-0.000888991	0.000779504	0.695279064	0.973305714
cg00087425	4.80E-05	0.00015525	0.491541543	0.965179863
cg00087482	-0.000241424	0.000264334	0.383953994	0.959162591
cg00087511	0.000237228	0.000266198	0.559186395	0.967956719
cg00087546	0.000279654	0.00018555	0.321126386	0.95731205
cg00087645	0.001029886	0.000385782	0.637879649	0.970916649
cg00087728	0.002010323	0.000710997	0.205016235	0.952961554
cg00087735	-0.000183384	0.000461799	0.714415396	0.974329257
cg00087792	0.001870055	0.000636631	0.496442186	0.965179863
cg00087799	-4.63E-05	8.80E-05	0.628887121	0.970525705
cg00087884	-0.00051726	0.000517125	0.152470686	0.952306791
cg00087898	-0.000686012	0.001187338	0.0719853	0.952306791
cg00087906	-0.001809784	0.001187707	0.275283661	0.955553003
cg00087963	0.000134577	0.000135863	0.197662245	0.952961554
cg00088007	-0.00090036	0.000535758	0.151499303	0.952306791
cg00088026	-0.000640222	0.00057991	0.545697696	0.967578721
cg00088033	0.000111074	0.000295277	0.420325058	0.961059322
cg00088042	-9.83E-06	0.000180132	0.148603724	0.952306791
cg00088079	0.000401922	0.000364756	0.151237952	0.952306791
cg00088130	-0.000371525	0.000239086	0.090090224	0.952306791
cg00088148	0.001283868	0.000712752	0.788778559	0.977930687
cg00088183	-4.91E-05	0.00029598	0.643548067	0.971381377
cg00088227	5.84E-05	0.000418863	0.787256441	0.977816949
cg00088299	0.000326931	0.000245509	0.119080581	0.952306791
cg00088428	-4.51E-05	0.00028881	0.85924854	0.979319369
cg00088464	-0.000229612	0.000260946	0.349961436	0.958231846
cg00088504	0.000197788	0.000215025	0.578092758	0.968911896
cg00088507	-5.83E-05	0.000368813	0.458820108	0.963985404
cg00088688	-0.001557155	0.000688635	0.754192192	0.976300764
cg00088691	-0.000988054	0.000517864	0.588935371	0.969431982
cg00088797	-0.001108755	0.000468238	0.745607354	0.975726754
cg00088844	0.000226552	0.000312854	0.896886482	0.980381971
cg00088880	0.000102604	0.000173837	0.988901049	0.981988782
cg00088885	-0.000934904	0.000353202	0.163116813	0.952306791
cg00088916	0.000688851	0.00175238	0.63555079	0.970830702
cg00088989	-0.000114802	0.000412234	0.544762576	0.967576246
cg00089071	6.93E-05	0.000122124	0.672040891	0.972521596
cg00089091	0.000108921	0.000281846	0.345091751	0.957789836
cg00089100	0.000586153	0.000624361	0.34272155	0.957528838
cg00089101	0.000112098	0.00019798	0.433331343	0.962508639
cg00089154	-0.000314247	0.000303784	0.034568709	0.952306791
cg00089162	0.000205792	0.000130117	0.3036186	0.95731205
cg00089214	-0.000127043	0.000280146	0.015010562	0.951849091
cg00089224	-0.000513909	0.000424029	0.030039304	0.952306791
cg00089314	-0.001493475	0.000798592	0.186607141	0.952961554
cg00089353	0.0005483	0.00035432	0.726272828	0.975037122
cg00089372	0.00022957	0.000478314	0.610151127	0.96991184
cg00089444	-0.001631224	0.002015621	0.264574059	0.955086926
cg00089451	-0.000224746	0.000314475	0.049299281	0.952306791
cg00089453	-0.000264219	0.000467043	0.360234815	0.95849284
cg00089464	-9.04E-05	0.000856398	0.63739426	0.970886452
cg00089486	0.00049737	0.00081704	0.888763548	0.98007248
cg00089512	-0.000204766	0.000298409	0.171832163	0.952306791
cg00089528	-6.67E-05	0.000204681	0.293511652	0.957255904
cg00089550	0.000537209	0.000417768	0.892930251	0.980235129
cg00089695	3.68E-05	0.000338662	0.227754087	0.953317636
cg00089719	-0.000388273	0.00024004	0.31735469	0.95731205
cg00089798	-0.000195995	0.000230428	0.342122411	0.957528838
cg00089814	-0.000168489	0.000370345	0.453867998	0.963786004
cg00089821	0.000162885	0.000161694	0.223281674	0.953317636
cg00089823	2.26E-05	0.000237224	0.134283276	0.952306791
cg00089864	7.46E-05	0.00021181	0.926029262	0.980813752
cg00089915	-0.000169982	0.000341754	0.167661911	0.952306791
cg00089945	7.95E-05	0.000273077	0.486536321	0.96515668
cg00089966	-0.000758264	0.001279049	0.296620669	0.95731205
cg00090103	6.34E-05	0.000329169	0.130340408	0.952306791
cg00090147	-0.000554827	0.000563457	0.767724565	0.977104643
cg00090197	-0.000981247	0.001435202	0.964808194	0.981319728
cg00090261	-0.000528643	0.000284698	0.530505004	0.966849638
cg00090265	0.000435289	0.000497361	0.216851551	0.952996048
cg00090282	5.56E-05	0.000708567	0.452007231	0.963756587
cg00090309	-0.000348119	0.000387339	0.218487463	0.953005353
cg00090338	0.000231309	0.000179375	0.000922862	0.519737876
cg00090452	3.69E-05	0.000109192	0.341658472	0.957528838
cg00090521	0.000219339	0.000361896	0.205637001	0.952961554
cg00090609	-0.000106836	0.000197185	0.106559337	0.952306791
cg00090619	-4.38E-05	0.000148369	0.180416017	0.952809649
cg00090648	-0.000247703	0.000414736	0.093323917	0.952306791
cg00090674	0.00023684	0.000142168	0.711151804	0.974028282
cg00090731	0.001704877	0.000668074	0.817218054	0.978525542
cg00090737	-0.000361943	0.000378606	0.470874952	0.964320217
cg00090767	0.000201211	0.000337021	0.55774404	0.967956719
cg00090782	-0.000694003	0.000544893	0.74900975	0.975826636
cg00090787	-0.000546817	0.000294361	0.05285984	0.952306791
cg00090800	-0.000179262	0.000189985	0.733363854	0.975045509
cg00090813	1.81E-05	9.43E-05	0.726363756	0.975037122
cg00090865	0.000339677	0.000235208	0.506062093	0.96568117
cg00090936	-0.000212648	0.000202686	0.032122619	0.952306791
cg00091004	-0.000224228	0.000764013	0.596763856	0.969589566
cg00091044	-0.000350469	0.000433581	0.932318893	0.980813752
cg00091060	6.52E-05	0.000240572	0.672359354	0.972521596
cg00091064	0.000740609	0.000940327	0.302707169	0.95731205
cg00091146	0.00015081	0.000332355	0.941479516	0.980976181
cg00091162	0.000418902	0.000259712	0.468323483	0.964316609
cg00091285	-0.001653714	0.001348191	0.171324487	0.952306791
cg00091302	0.000132073	0.000124668	0.940348707	0.980953297
cg00091349	-9.76E-05	0.000158015	0.732025021	0.975037122
cg00091483	-0.000385095	0.00066368	0.055125372	0.952306791
cg00091569	-0.000654231	0.000618279	0.910404896	0.980666547
cg00091589	0.000110063	0.000726841	0.70460196	0.973915285
cg00091596	0.000246813	0.000224004	0.935855972	0.980813752
cg00091633	-0.000121548	0.000169113	0.922658127	0.980813752
cg00091693	0.000441628	0.000518832	0.283083215	0.956058399
cg00091742	-0.000183113	0.000385972	0.322686813	0.95731205
cg00091760	-7.98E-05	0.000248503	0.580966539	0.969006393
cg00091781	0.000375822	0.000311842	0.895834446	0.980319245
cg00091794	8.41E-05	0.000224098	0.235285057	0.953997547
cg00091827	-0.001522008	0.000590933	0.844543124	0.979014313
cg00091953	-0.001692761	0.001246664	0.822071068	0.978525542
cg00091964	-0.000315421	0.000397318	0.659723768	0.97210496
cg00092235	0.000138752	0.000291558	0.672761206	0.972521596
cg00092273	0.000146656	0.000379865	0.28894289	0.95680556
cg00092287	0.002103721	0.000857333	0.064524138	0.952306791
cg00092309	0.000147139	0.000355918	0.138753439	0.952306791
cg00092383	-7.99E-05	0.000125859	0.435215495	0.962718998
cg00092389	0.000883534	0.00080239	0.588656847	0.969430115
cg00092400	0.000677627	0.00047354	0.147588192	0.952306791
cg00092443	0.00063223	0.000414251	0.542032971	0.967310146
cg00092518	0.001039822	0.000528121	0.932271422	0.980813752
cg00092551	0.000197929	0.000204001	0.039887652	0.952306791
cg00092611	-3.30E-05	0.000157208	0.769769727	0.977104643
cg00092644	0.000101589	0.000247024	0.537983234	0.967220263
cg00092682	-0.000876405	0.001595526	0.150030219	0.952306791
cg00092711	-0.00014624	0.000333919	0.58646832	0.969325385
cg00092821	5.76E-05	0.000498689	0.362155966	0.95849284
cg00092967	-0.000120943	0.000293038	0.560889571	0.967956719
cg00092992	0.000643762	0.00056348	0.944094957	0.981034184
cg00093058	0.000726437	0.00155115	0.414462949	0.960448029
cg00093080	-0.000253373	0.001041803	0.759115576	0.976703704
cg00093087	0.000490513	0.000787786	0.244946349	0.954240265
cg00093095	-0.000166095	0.0004207	0.430880731	0.96234373
cg00093099	0.000233489	0.000161664	0.759879874	0.97676557
cg00093220	-0.000127652	0.000248124	0.425805869	0.961805846
cg00093433	0.000500767	0.000312903	0.00976649	0.925534811
cg00093436	-0.00013647	0.000132251	0.650207587	0.971606439
cg00093478	0.000245444	0.000277465	0.180952633	0.952809649
cg00093522	-0.000349406	0.00033391	0.327194104	0.95731205
cg00093542	-0.000779654	0.000645553	0.640861361	0.97121109
cg00093544	0.000203366	0.000706765	0.515836075	0.966288796
cg00093686	-0.000129402	0.000272111	0.307670987	0.95731205
cg00093688	1.23E-05	0.000235826	0.886184737	0.979891923
cg00093815	0.000218274	0.000231218	0.498951935	0.965179863
cg00093829	-0.000276215	0.000358473	0.092535935	0.952306791
cg00093851	-0.000988407	0.000408215	0.047636345	0.952306791
cg00093890	9.54E-05	0.000164151	0.860156424	0.979319369
cg00093900	-0.000343818	0.000270628	0.922205827	0.980813752
cg00093956	5.66E-05	0.00025445	0.161234058	0.952306791
cg00093971	-0.000104126	0.000322533	0.902825399	0.980493022
cg00094006	0.000779948	0.00106809	0.701425208	0.973743012
cg00094036	-0.000332249	0.000505764	0.76218682	0.976783891
cg00094063	-0.00050221	0.000928093	0.037176549	0.952306791
cg00094095	-0.000700717	0.000806796	0.885925301	0.979891923
cg00094155	0.000135865	0.000525777	0.668790627	0.972388477
cg00094255	0.000282613	0.000634774	0.301866904	0.95731205
cg00094256	0.000869536	0.00070155	0.211272477	0.952961554
cg00094303	-0.000221265	0.000304784	0.097121785	0.952306791
cg00094333	-0.000532141	0.00073358	0.073919365	0.952306791
cg00094359	0.000511534	0.001004198	0.14910141	0.952306791
cg00094487	0.001700764	0.001485198	0.679885458	0.972705541
cg00094518	-0.000790427	0.000641576	0.395799253	0.959509034
cg00094585	0.000217987	0.000193111	0.163951148	0.952306791
cg00094595	0.000575581	0.000361806	0.503157335	0.965552677
cg00094734	-0.000254214	0.000279698	0.739601706	0.975506338
cg00094735	-0.000742254	0.000617129	0.246803117	0.954240265
cg00094739	-0.000581777	0.000341248	0.46263217	0.964316609
cg00094744	-8.51E-05	0.000580325	0.557865705	0.967956719
cg00094751	0.000708592	0.000608378	0.405238961	0.959807024
cg00094851	0.000116929	0.000285276	0.848318282	0.979218481
cg00094858	-6.47E-05	0.00032951	0.388440246	0.959306854
cg00094898	0.000357228	0.000578788	0.979624004	0.981780958
cg00094901	0.000736892	0.000562055	0.426822288	0.961919285
cg00094913	-0.000176844	0.000297135	0.091460462	0.952306791
cg00094943	0.000317946	0.000334108	0.956282133	0.981245905
cg00094944	0.000308923	0.000224541	0.398591171	0.959509034
cg00095018	-9.37E-05	0.000242266	0.616163713	0.970172807
cg00095027	0.000146977	0.000825341	0.351347289	0.95849284
cg00095099	-0.000222099	0.000260331	0.629466582	0.970581855
cg00095165	-0.000112528	0.000405207	0.82968017	0.978754384
cg00095214	-0.00258434	0.001187021	0.613614844	0.970059118
cg00095259	9.92E-05	0.000192102	0.382121037	0.958802794
cg00095276	0.000172081	0.000200481	0.634029139	0.970791578
cg00095326	0.000554529	0.000467909	0.739375909	0.975506338
cg00095396	0.000396573	0.000283425	0.437920115	0.962899904
cg00095463	0.00061214	0.000572154	0.353740636	0.95849284
cg00095493	-8.80E-05	9.54E-05	0.913720805	0.980751431
cg00095523	0.00011327	0.000194912	0.222435965	0.953317636
cg00095526	0.000644464	0.000870646	0.763301002	0.976909842
cg00095594	-0.000461568	0.001159643	0.47364342	0.964488625
cg00095608	0.000118738	0.000184567	0.163866302	0.952306791
cg00095629	0.000490017	0.000862549	0.10035202	0.952306791
cg00095674	-0.000110218	0.000228221	0.363174642	0.95849284
cg00095678	7.96E-05	0.000244159	0.83887805	0.978973036
cg00095688	-0.000500762	0.000400321	0.023866217	0.952306791
cg00095728	-0.000160557	0.000159854	0.050881093	0.952306791
cg00095772	-7.66E-05	0.000341317	0.780418476	0.977566892
cg00095846	8.79E-05	0.000242302	0.159488876	0.952306791
cg00095859	0.00012696	0.000396188	0.245825617	0.954240265
cg00095870	-0.000154006	0.000479161	0.4002746	0.959629279
cg00095930	0.000311091	0.000454892	0.213284217	0.952996048
cg00095936	-0.000275602	0.000253875	0.768154934	0.977104643
cg00095976	-0.000245626	0.00025242	0.944995955	0.981156062
cg00096039	-0.000121099	0.000199464	0.342591871	0.957528838
cg00096104	-0.001817544	0.001522284	0.145093688	0.952306791
cg00096106	0.00010881	0.000296152	0.902226307	0.980493022
cg00096307	-0.000157913	0.000165541	0.023963735	0.952306791
cg00096328	0.000303376	0.000154165	0.218811644	0.953197097
cg00096418	-3.28E-05	0.000132497	0.66191881	0.972174733
cg00096419	2.47E-05	0.000181829	0.221331262	0.953317636
cg00096440	-0.000134052	0.000320116	0.246968091	0.954240265
cg00096447	-5.84E-05	0.000237893	0.488206563	0.965179863
cg00096536	0.001946386	0.002101147	0.494351255	0.965179863
cg00096603	0.000262013	0.000302722	0.253191073	0.954289217
cg00096742	0.001328669	0.001009994	0.180229902	0.952809649
cg00096806	-7.83E-05	0.000238439	0.305370919	0.95731205
cg00096810	0.000252331	0.000823225	0.092972017	0.952306791
cg00096845	-0.000936753	0.000554798	0.88416325	0.979878489
cg00096922	0.001050071	0.000581408	0.552686688	0.967664437
cg00096956	0.000444022	0.000582967	0.672163018	0.972521596
cg00096979	-3.73E-05	0.000175386	0.808382876	0.978053893
cg00097020	0.000229041	0.000292741	0.091595939	0.952306791
cg00097038	0.00024127	0.000195954	0.899486345	0.980474517
cg00097081	-0.000522686	0.000653608	0.226500295	0.953317636
cg00097088	-8.25E-05	0.000204985	0.140149618	0.952306791
cg00097144	-6.23E-05	0.000240923	0.641217001	0.97121109
cg00097146	7.08E-05	0.000312536	0.623237089	0.970505078
cg00097177	-4.20E-05	0.000219592	0.89455155	0.980319245
cg00097225	0.000580884	0.000713847	0.016221093	0.951849091
cg00097228	-0.000135246	0.000397883	0.679873764	0.972705541
cg00097282	8.23E-05	0.000367429	0.858339384	0.979319369
cg00097357	-7.44E-05	0.000108446	0.258755546	0.954289217
cg00097384	9.09E-05	0.000352244	0.398092633	0.959509034
cg00097432	-0.000772215	0.001065843	0.524679567	0.96652576
cg00097450	0.000517801	0.000535817	0.452114974	0.963756587
cg00097452	-0.000279568	0.000281868	0.251698854	0.954289217
cg00097518	-0.000195031	0.00055149	0.051635421	0.952306791
cg00097536	3.88E-05	0.000217877	0.304615814	0.95731205
cg00097539	-0.000368494	0.000341786	0.060317643	0.952306791
cg00097550	-0.000429658	0.000647672	0.692430573	0.973247929
cg00097573	-0.000413037	0.000485568	0.00343882	0.8045747
cg00097599	0.00012695	0.000315693	0.942627459	0.980997121
cg00097619	-0.000110004	0.000278568	0.066640213	0.952306791
cg00097626	8.23E-05	0.000164434	0.914300801	0.980751431
cg00097639	-0.000527933	0.000394496	0.493610404	0.965179863
cg00097794	0.000248111	0.000342499	0.29655911	0.95731205
cg00097800	0.000291421	0.000787731	0.014593633	0.951849091
cg00097940	-0.000887826	0.000570668	0.867912418	0.979387948
cg00097968	-0.00097427	0.000588926	0.649207745	0.971469738
cg00098029	0.000317994	0.000800133	0.709391591	0.973934171
cg00098063	0.000139272	0.000340036	0.751878463	0.976041987
cg00098070	0.000274376	0.000282036	0.114194208	0.952306791
cg00098112	0.000535161	0.000295751	0.66001497	0.97212042
cg00098144	-0.001616375	0.001104182	0.958202734	0.981245905
cg00098162	-0.000136376	0.00097642	0.779164787	0.9775248
cg00098175	-2.05E-05	0.000341304	0.023649557	0.952306791
cg00098182	-0.000268578	0.000304901	0.250244385	0.954289217
cg00098239	0.00028143	0.000613397	0.324915264	0.95731205
cg00098280	-0.000363958	0.000429775	0.190513122	0.952961554
cg00098286	0.000180938	0.000503611	0.678757808	0.972702587
cg00098297	0.000205798	0.000116896	0.499227245	0.965179863
cg00098304	0.000281654	0.000470416	0.735244087	0.975151112
cg00098336	-6.74E-05	0.000181077	0.268041554	0.955086926
cg00098553	-0.000692615	0.000535503	0.230555193	0.953837564
cg00098673	4.35E-05	0.000251764	0.312355428	0.95731205
cg00098693	0.000368395	0.00035413	0.041165316	0.952306791
cg00098718	7.92E-05	0.000276641	0.311474889	0.95731205
cg00098750	0.000617246	0.000586633	0.135458756	0.952306791
cg00098799	-0.000772201	0.001999271	0.42294328	0.961507035
cg00098814	-5.72E-05	0.000293768	0.934041659	0.980813752
cg00098819	-0.000460986	0.000301794	0.840514159	0.97898619
cg00098951	0.000369158	0.000444445	0.820680186	0.978525542
cg00098985	9.18E-05	0.000203913	0.488931441	0.965179863
cg00099017	0.000337477	0.000331429	0.682045123	0.972740585
cg00099023	0.000460606	0.000748381	0.522510908	0.96652576
cg00099091	0.001012399	0.001014849	0.870843687	0.979584742
cg00099216	-0.000880254	0.001095048	0.289326611	0.956948435
[truncated: 409,170 more rows]
