# Supplementary material for: Blood-Based EWAS of Asthma Polygenic Burden in The Netherlands Twin Register
Source: Biomolecules. 2025 Feb 8;15(2):251. doi: 10.3390/biom15020251 (PMC11852504; doi:10.3390/biom15020251)
Supplement: Supplementary file 1 [file biomolecules-15-00251-s001.zip › Supplemental Table S4.csv]

	MarkerName	Allele1	Allele2	Weight	Zscore	P.value	Direction	HetISq	HetChiSq	HetDf	HetPVal
1	cg04401710	NA	NA	3206	0.158	0.8744	+-	25.6	1.344	1	0.2463
2	cg20706388	NA	NA	526	-0.421	0.674	?-	0	0	0	1
3	cg20431697	NA	NA	3206	0.415	0.6783	-+	7.8	1.084	1	0.2978
4	cg22370577	NA	NA	526	2.477	0.01323	?+	0	0	0	1
5	cg24465855	NA	NA	3206	1.728	0.08403	++	0	0.675	1	0.4115
6	cg06156157	NA	NA	3206	0.583	0.5599	+-	0	0.842	1	0.3589
7	cg07617198	NA	NA	526	0.585	0.5588	?+	0	0	0	1
8	cg03951349	NA	NA	2680	0.069	0.9454	+?	0	0	0	1
9	cg11689813	NA	NA	3206	-0.264	0.792	-+	72.6	3.65	1	0.05606
10	cg11801374	NA	NA	3206	0.186	0.8528	-+	0	0.333	1	0.5641
11	cg18431123	NA	NA	3206	-1.834	0.06665	--	0	0.219	1	0.6395
12	cg16327276	NA	NA	526	3.346	0.0008208	?+	0	0	0	1
13	cg21855830	NA	NA	526	0.927	0.354	?+	0	0	0	1
14	cg04763450	NA	NA	2680	-0.81	0.4182	-?	0	0	0	1
15	cg01133401	NA	NA	3206	-0.268	0.7888	+-	20.2	1.254	1	0.2628
16	cg18572609	NA	NA	526	-0.151	0.8798	?-	0	0	0	1
17	cg18691720	NA	NA	526	1.391	0.1643	?+	0	0	0	1
18	cg18081338	NA	NA	3206	0.502	0.6157	-+	42.7	1.745	1	0.1865
19	cg11099555	NA	NA	526	2.198	0.02794	?+	0	0	0	1
20	cg05549834	NA	NA	526	2.273	0.02302	?+	0	0	0	1
21	cg12220178	NA	NA	3206	-0.585	0.5589	--	0	0.12	1	0.7287
22	cg02594139	NA	NA	526	2.097	0.036	?+	0	0	0	1
23	cg05477124	NA	NA	526	-0.235	0.8143	?-	0	0	0	1
24	cg00008036	NA	NA	3206	0.4	0.6889	++	0	0.012	1	0.9121
25	cg12736501	NA	NA	3206	-2.186	0.02878	--	0	0.021	1	0.8836
26	cg26241103	NA	NA	526	2.107	0.0351	?+	0	0	0	1
27	cg11405300	NA	NA	526	0.616	0.538	?+	0	0	0	1
28	cg13921251	NA	NA	3206	-0.175	0.8613	-+	0	0.151	1	0.698
29	cg01931028	NA	NA	3206	1.05	0.2938	++	0	0.03	1	0.8631
30	cg05517697	NA	NA	3206	3.793	0.0001488	++	51.9	2.081	1	0.1492
31	cg03757218	NA	NA	526	1.729	0.08374	?+	0	0	0	1
32	cg07473747	NA	NA	526	0.945	0.3445	?+	0	0	0	1
33	cg12667283	NA	NA	526	-2.215	0.02675	?-	0	0	0	1
34	cg02294176	NA	NA	3206	1.733	0.08303	++	0	0.256	1	0.6127
35	cg20710824	NA	NA	3206	-1.314	0.1887	--	18.4	1.226	1	0.2681
36	cg10955744	NA	NA	2680	1.689	0.09124	+?	0	0	0	1
37	cg27371952	NA	NA	526	0.372	0.7097	?+	0	0	0	1
38	cg11263235	NA	NA	3206	-0.304	0.761	--	0	0.224	1	0.6358
39	cg05791427	NA	NA	526	3.03	0.002445	?+	0	0	0	1
40	cg26321999	NA	NA	3206	1.095	0.2733	++	0	0.036	1	0.8495
41	cg05460996	NA	NA	2680	1.838	0.06607	+?	0	0	0	1
42	cg27592530	NA	NA	526	1.916	0.05537	?+	0	0	0	1
43	cg15774773	NA	NA	526	0.222	0.8247	?+	0	0	0	1
44	cg25589929	NA	NA	3206	1.988	0.04676	++	31.5	1.459	1	0.227
45	cg07310951	NA	NA	3206	-1.435	0.1512	-+	79.2	4.801	1	0.02845
46	cg04644263	NA	NA	526	2.275	0.02288	?+	0	0	0	1
47	cg21695704	NA	NA	526	1.062	0.2884	?+	0	0	0	1
48	cg13867718	NA	NA	2680	0.796	0.4263	+?	0	0	0	1
49	cg20791841	NA	NA	3206	0.042	0.9668	+-	45.6	1.838	1	0.1752
50	cg25355803	NA	NA	3206	0.651	0.515	-+	79.8	4.957	1	0.02599
51	cg15508776	NA	NA	3206	-0.169	0.8658	--	0	0.032	1	0.8582
52	cg00664205	NA	NA	3206	-2.211	0.02702	--	14.7	1.172	1	0.279
53	cg07301242	NA	NA	2680	-0.565	0.572	-?	0	0	0	1
54	cg06433879	NA	NA	3206	0.494	0.6216	+-	43.8	1.778	1	0.1824
55	cg23228113	NA	NA	3206	0.95	0.342	++	0	0.04	1	0.8408
56	cg25486757	NA	NA	3206	1.137	0.2556	++	0	0	1	0.9947
57	cg23280655	NA	NA	526	0.725	0.4682	?+	0	0	0	1
58	cg20468815	NA	NA	526	1.755	0.07923	?+	0	0	0	1
59	cg04955856	NA	NA	2680	0.149	0.8813	+?	0	0	0	1
60	cg16960675	NA	NA	3206	-0.964	0.3352	--	0	0.027	1	0.8697
61	cg04709306	NA	NA	526	1.181	0.2376	?+	0	0	0	1
62	cg03338543	NA	NA	526	-0.348	0.7278	?-	0	0	0	1
63	cg03983220	NA	NA	3206	-1.117	0.2639	--	0	0.446	1	0.5043
64	cg23528795	NA	NA	526	1.558	0.1191	?+	0	0	0	1
65	cg26815316	NA	NA	526	0.385	0.7002	?+	0	0	0	1
66	cg07580762	NA	NA	3206	-1.467	0.1423	--	0	0.211	1	0.6461
67	cg25150408	NA	NA	3206	0.901	0.3677	+-	60.1	2.504	1	0.1136
68	cg02973307	NA	NA	3206	-1.242	0.2142	-+	46.4	1.866	1	0.1719
69	cg10133462	NA	NA	3206	-1.855	0.06359	-+	81.9	5.54	1	0.01859
70	cg10589216	NA	NA	526	1.665	0.096	?+	0	0	0	1
71	cg08172057	NA	NA	3206	1.476	0.1399	+-	0	0.622	1	0.4304
72	cg22633396	NA	NA	526	0.886	0.3756	?+	0	0	0	1
73	cg01128659	NA	NA	526	1.358	0.1746	?+	0	0	0	1
74	cg08934372	NA	NA	3206	0.005	0.9963	-+	0	0.078	1	0.7802
75	cg09643575	NA	NA	526	1.902	0.05713	?+	0	0	0	1
76	cg01981765	NA	NA	526	0.834	0.4044	?+	0	0	0	1
77	cg14764176	NA	NA	526	-0.816	0.4146	?-	0	0	0	1
78	cg01909929	NA	NA	526	1.426	0.1538	?+	0	0	0	1
79	cg03050884	NA	NA	526	0.233	0.8158	?+	0	0	0	1
80	cg04995849	NA	NA	3206	1.249	0.2115	++	0	0.028	1	0.8674
81	cg04551053	NA	NA	3206	1.753	0.07965	++	77.2	4.393	1	0.03609
82	cg19557035	NA	NA	526	-0.365	0.7147	?-	0	0	0	1
83	cg11026266	NA	NA	526	0.668	0.5044	?+	0	0	0	1
84	cg13103190	NA	NA	3206	0.181	0.8567	-+	78.6	4.675	1	0.0306
85	cg08553158	NA	NA	3206	-0.695	0.4872	-+	0	0.281	1	0.5957
86	cg19286604	NA	NA	3206	-0.374	0.7085	--	0	0.186	1	0.6664
87	cg20939320	NA	NA	526	1.913	0.05576	?+	0	0	0	1
88	cg03941368	NA	NA	526	-0.786	0.4318	?-	0	0	0	1
89	cg02347859	NA	NA	3206	0.874	0.3822	+-	37.5	1.599	1	0.206
90	cg12935913	NA	NA	526	2.875	0.004038	?+	0	0	0	1
91	cg16173736	NA	NA	3206	-0.509	0.6107	+-	78.2	4.579	1	0.03237
92	cg11240138	NA	NA	526	-1.542	0.1231	?-	0	0	0	1
93	cg01870580	NA	NA	3206	0.444	0.6569	-+	17.4	1.211	1	0.2712
94	cg01331463	NA	NA	526	0.551	0.5815	?+	0	0	0	1
95	cg09279412	NA	NA	3206	-0.034	0.9729	+-	0	0.369	1	0.5433
96	cg27601964	NA	NA	526	-0.614	0.5391	?-	0	0	0	1
97	cg13320539	NA	NA	3206	0.071	0.9436	-+	73.7	3.808	1	0.051
98	cg11918751	NA	NA	526	2.609	0.009069	?+	0	0	0	1
99	cg18518909	NA	NA	3206	0.14	0.8888	++	0	0.011	1	0.9173
100	cg19296520	NA	NA	2680	0.478	0.6326	+?	0	0	0	1
101	cg03559524	NA	NA	526	1.881	0.05998	?+	0	0	0	1
102	cg19082401	NA	NA	526	-1.639	0.1011	?-	0	0	0	1
103	cg13486950	NA	NA	526	-2.103	0.03544	?-	0	0	0	1
104	cg02644686	NA	NA	526	-1.078	0.2812	?-	0	0	0	1
105	cg15965542	NA	NA	3206	-1.641	0.1009	--	0	0.158	1	0.6912
106	cg20803226	NA	NA	526	2.43	0.01511	?+	0	0	0	1
107	cg13951491	NA	NA	3206	0.323	0.7465	-+	62.1	2.636	1	0.1045
108	cg02843684	NA	NA	526	1.592	0.1113	?+	0	0	0	1
109	cg00982353	NA	NA	526	-1.715	0.08632	?-	0	0	0	1
110	cg27479400	NA	NA	3206	-1.406	0.1596	--	0	0.207	1	0.6489
111	cg25714147	NA	NA	3206	-1.301	0.1932	-+	17.8	1.217	1	0.27
112	cg22861969	NA	NA	526	-1.434	0.1515	?-	0	0	0	1
113	cg00908004	NA	NA	3206	-1.224	0.2209	--	4.9	1.051	1	0.3053
114	cg15646049	NA	NA	526	1.014	0.3106	?+	0	0	0	1
115	cg11343337	NA	NA	3206	1.194	0.2324	++	80.8	5.221	1	0.02232
116	cg03306780	NA	NA	526	0.949	0.3427	?+	0	0	0	1
117	cg06375628	NA	NA	3206	0.095	0.9241	+-	4.4	1.046	1	0.3065
118	cg23117829	NA	NA	2680	0.812	0.4167	+?	0	0	0	1
119	cg24842402	NA	NA	2680	-0.168	0.8663	-?	0	0	0	1
120	cg16919680	NA	NA	3206	0.21	0.8338	+-	64	2.775	1	0.09576
121	cg20697683	NA	NA	526	1.272	0.2033	?+	0	0	0	1
122	cg16313875	NA	NA	526	0.682	0.4949	?+	0	0	0	1
123	cg22058917	NA	NA	526	1.109	0.2674	?+	0	0	0	1
124	cg10647196	NA	NA	526	-1.173	0.2409	?-	0	0	0	1
125	cg02693447	NA	NA	526	2.124	0.03371	?+	0	0	0	1
126	cg08819647	NA	NA	3206	-0.892	0.3724	--	47.6	1.908	1	0.1672
127	cg06066794	NA	NA	526	1.739	0.082	?+	0	0	0	1
128	cg18484136	NA	NA	526	-3.461	0.0005389	?-	0	0	0	1
129	cg06139836	NA	NA	3206	-1.935	0.05298	--	59	2.442	1	0.1181
130	cg20605751	NA	NA	526	-0.854	0.3931	?-	0	0	0	1
131	cg00500140	NA	NA	3206	0.459	0.6462	+-	0	0.426	1	0.5138
132	cg07884152	NA	NA	526	0.144	0.8857	?+	0	0	0	1
133	cg10113414	NA	NA	2680	0.655	0.5127	+?	0	0	0	1
134	cg13277385	NA	NA	3206	-0.057	0.9547	+-	67.4	3.067	1	0.07991
135	cg04175888	NA	NA	526	-0.092	0.9265	?-	0	0	0	1
136	cg14497573	NA	NA	526	-0.058	0.954	?-	0	0	0	1
137	cg00338749	NA	NA	2680	2.378	0.01741	+?	0	0	0	1
138	cg22129822	NA	NA	3206	-1.706	0.08803	--	68.3	3.153	1	0.0758
139	cg22472945	NA	NA	3206	0.11	0.9127	+-	41.9	1.722	1	0.1894
140	cg15912098	NA	NA	526	0.597	0.5503	?+	0	0	0	1
141	cg17315331	NA	NA	3206	-1.101	0.2707	--	0	0.022	1	0.8822
142	cg20438286	NA	NA	3206	0.696	0.4862	+-	0	0.862	1	0.3532
143	cg21386089	NA	NA	2680	-0.945	0.3446	-?	0	0	0	1
144	cg12042057	NA	NA	526	1.097	0.2728	?+	0	0	0	1
145	cg00081084	NA	NA	3206	-1.779	0.07516	-+	38.2	1.618	1	0.2034
146	cg20927307	NA	NA	2680	0.503	0.6149	+?	0	0	0	1
147	cg00083359	NA	NA	3206	-0.856	0.392	--	0	0	1	0.9875
148	cg02979271	NA	NA	526	-1.125	0.2604	?-	0	0	0	1
149	cg20196453	NA	NA	526	0.907	0.3644	?+	0	0	0	1
150	cg00921219	NA	NA	3206	-0.014	0.9892	+-	17.6	1.213	1	0.2707
151	cg15326297	NA	NA	3206	-0.638	0.5232	--	0	0.726	1	0.3943
152	cg03579058	NA	NA	3206	-0.359	0.7195	-+	74.7	3.956	1	0.0467
153	cg04437956	NA	NA	526	-1.742	0.08144	?-	0	0	0	1
154	cg09009042	NA	NA	3206	-0.772	0.4398	--	0	0.817	1	0.3662
155	cg12426771	NA	NA	526	-0.639	0.5226	?-	0	0	0	1
156	cg02337614	NA	NA	3206	-1.115	0.265	-+	0	0.631	1	0.4271
157	cg04641754	NA	NA	526	0.781	0.4348	?+	0	0	0	1
158	cg13063202	NA	NA	526	-0.539	0.5898	?-	0	0	0	1
159	cg06654800	NA	NA	526	-1.664	0.09614	?-	0	0	0	1
160	cg06993307	NA	NA	3206	-0.151	0.8802	+-	68.9	3.214	1	0.073
161	cg17991823	NA	NA	3206	-0.442	0.6584	--	0	0.583	1	0.4451
162	cg20429242	NA	NA	526	2.189	0.0286	?+	0	0	0	1
163	cg16758079	NA	NA	526	1.37	0.1707	?+	0	0	0	1
164	cg04555304	NA	NA	526	-2.013	0.0441	?-	0	0	0	1
165	cg21882563	NA	NA	3206	1.664	0.0962	++	0	0.357	1	0.55
166	cg12225467	NA	NA	3206	0.84	0.4009	++	0	0	1	0.9902
167	cg10194592	NA	NA	526	2.155	0.0312	?+	0	0	0	1
168	cg26611913	NA	NA	526	2.736	0.006224	?+	0	0	0	1
169	cg17794905	NA	NA	2680	-0.729	0.4657	-?	0	0	0	1
170	cg22949637	NA	NA	3206	0.465	0.6417	++	0	0.373	1	0.5413
171	cg14738611	NA	NA	526	-2.468	0.01359	?-	0	0	0	1
172	cg26032413	NA	NA	526	0.282	0.7778	?+	0	0	0	1
173	cg24033871	NA	NA	3206	0.833	0.405	++	0	0.235	1	0.6282
174	cg07342559	NA	NA	3206	0.231	0.8176	+-	0	0.501	1	0.4791
175	cg27192854	NA	NA	3206	0.786	0.4318	+-	0	0.583	1	0.4451
176	cg24198009	NA	NA	2680	-0.604	0.5459	-?	0	0	0	1
177	cg10221075	NA	NA	526	-1.717	0.08603	?-	0	0	0	1
178	cg07811894	NA	NA	526	-1.078	0.2812	?-	0	0	0	1
179	cg13954619	NA	NA	2680	0.426	0.6699	+?	0	0	0	1
180	cg26568226	NA	NA	2680	1.701	0.08887	+?	0	0	0	1
181	cg14646311	NA	NA	526	0.161	0.8721	?+	0	0	0	1
182	cg07281764	NA	NA	526	-0.039	0.9686	?-	0	0	0	1
183	cg18296656	NA	NA	526	1.797	0.07231	?+	0	0	0	1
184	cg02970425	NA	NA	3206	3.113	0.001852	+-	82.2	5.608	1	0.01788
185	cg07071839	NA	NA	3206	-0.775	0.4386	-+	0	0.956	1	0.3281
186	cg02401068	NA	NA	526	-1.559	0.119	?-	0	0	0	1
187	cg08395925	NA	NA	526	-1.483	0.138	?-	0	0	0	1
188	cg23530064	NA	NA	3206	0.403	0.6871	-+	63.8	2.76	1	0.09664
189	cg07226883	NA	NA	526	-0.506	0.6127	?-	0	0	0	1
190	cg18084948	NA	NA	526	-0.256	0.7982	?-	0	0	0	1
191	cg04968107	NA	NA	526	-1.292	0.1964	?-	0	0	0	1
192	cg22691468	NA	NA	526	1.987	0.04692	?+	0	0	0	1
193	cg10157776	NA	NA	526	2.225	0.02607	?+	0	0	0	1
194	cg06481887	NA	NA	3206	-0.305	0.7602	-+	40	1.667	1	0.1966
195	cg18249355	NA	NA	526	-1.262	0.207	?-	0	0	0	1
196	cg12423493	NA	NA	3206	-1.451	0.1467	--	0	0.056	1	0.8134
197	cg16657796	NA	NA	526	1.699	0.08933	?+	0	0	0	1
198	cg18161950	NA	NA	3206	1.256	0.2092	++	0	0.078	1	0.7802
199	cg16206341	NA	NA	3206	-0.259	0.7954	+-	61.1	2.57	1	0.1089
200	cg08636536	NA	NA	2680	-2.554	0.01066	-?	0	0	0	1
201	cg21863826	NA	NA	526	2.766	0.005676	?+	0	0	0	1
202	cg08037817	NA	NA	3206	1.165	0.2439	+-	82.4	5.667	1	0.01729
203	cg21237418	NA	NA	3206	1.518	0.129	++	0	0.057	1	0.8113
204	cg18221028	NA	NA	3206	-0.45	0.653	--	0	0.884	1	0.347
205	cg14594969	NA	NA	3206	-0.185	0.8533	--	0	0.004	1	0.95
206	cg25917510	NA	NA	3206	-1.119	0.263	--	63.9	2.769	1	0.09609
207	cg03726564	NA	NA	526	2.297	0.02159	?+	0	0	0	1
208	cg12944506	NA	NA	526	-2.39	0.01686	?-	0	0	0	1
209	cg09217609	NA	NA	3206	-1.094	0.2738	--	0	0.922	1	0.3369
210	cg15449637	NA	NA	526	0.018	0.9859	?+	0	0	0	1
211	cg11365449	NA	NA	3206	1.251	0.211	++	0	0.033	1	0.8556
212	cg22074675	NA	NA	526	-1.581	0.1139	?-	0	0	0	1
213	cg07552354	NA	NA	526	-1.308	0.1908	?-	0	0	0	1
214	cg11365548	NA	NA	526	-0.097	0.9225	?-	0	0	0	1
215	cg16362458	NA	NA	526	1.662	0.09644	?+	0	0	0	1
216	cg20245444	NA	NA	526	-2.099	0.0358	?-	0	0	0	1
217	cg01778054	NA	NA	3206	-0.815	0.4153	-+	85.1	6.725	1	0.009505
218	cg20959780	NA	NA	2680	1.061	0.2885	+?	0	0	0	1
219	cg13373273	NA	NA	526	-1.95	0.05118	?-	0	0	0	1
220	cg15538428	NA	NA	2680	0.783	0.4333	+?	0	0	0	1
221	cg16600876	NA	NA	3206	1.985	0.04712	++	36.3	1.569	1	0.2104
222	cg04614296	NA	NA	526	0.061	0.9516	?+	0	0	0	1
223	cg25283029	NA	NA	3206	-0.149	0.8817	-+	0	0.382	1	0.5368
224	cg12105485	NA	NA	526	2.493	0.01268	?+	0	0	0	1
225	cg15405888	NA	NA	526	0.82	0.4125	?+	0	0	0	1
226	cg27009208	NA	NA	3206	-0.123	0.9022	-+	40.8	1.689	1	0.1937
227	cg18264690	NA	NA	526	0.537	0.5914	?+	0	0	0	1
228	cg08442088	NA	NA	3206	0.26	0.7948	+-	0	0.718	1	0.3967
229	cg05401970	NA	NA	526	-0.932	0.3515	?-	0	0	0	1
230	cg10187583	NA	NA	526	0.287	0.7742	?+	0	0	0	1
231	cg19143239	NA	NA	526	1.808	0.07064	?+	0	0	0	1
232	cg08947445	NA	NA	3206	1.886	0.05934	++	0	0.013	1	0.9103
233	cg14778914	NA	NA	3206	0.02	0.9838	-+	23	1.299	1	0.2544
234	cg08877404	NA	NA	3206	-0.424	0.6719	-+	27.8	1.384	1	0.2394
235	cg11909444	NA	NA	526	-1.825	0.06799	?-	0	0	0	1
236	cg06636246	NA	NA	3206	-1.001	0.317	--	0	0.179	1	0.6723
237	cg16711185	NA	NA	3206	-0.126	0.9001	--	0	0	1	0.9859
238	cg14909179	NA	NA	3206	-1.578	0.1145	--	63.2	2.721	1	0.09904
239	cg26359432	NA	NA	3206	-0.365	0.7152	--	0	0.392	1	0.5314
240	cg08060018	NA	NA	526	2.199	0.02789	?+	0	0	0	1
241	cg02990368	NA	NA	3206	0.456	0.6483	+-	7.7	1.084	1	0.2979
242	cg23075568	NA	NA	3206	-1.116	0.2643	+-	84.3	6.36	1	0.01167
243	cg19175714	NA	NA	526	1.815	0.0696	?+	0	0	0	1
244	cg04428071	NA	NA	3206	1.527	0.1269	++	0	0.494	1	0.4819
245	cg20717205	NA	NA	2680	0.911	0.3624	+?	0	0	0	1
246	cg26866142	NA	NA	3206	-0.335	0.7379	-+	54	2.174	1	0.1404
247	cg15258274	NA	NA	526	2.523	0.01165	?+	0	0	0	1
248	cg06480224	NA	NA	3206	-1.256	0.2091	--	0	0.015	1	0.9029
249	cg08966338	NA	NA	526	2.249	0.02453	?+	0	0	0	1
250	cg12838928	NA	NA	526	1.398	0.1621	?+	0	0	0	1
251	cg17108064	NA	NA	3206	1.199	0.2305	+-	51.3	2.054	1	0.1518
252	cg08827572	NA	NA	526	1.47	0.1416	?+	0	0	0	1
253	cg11754344	NA	NA	526	-1	0.3174	?-	0	0	0	1
254	cg24215175	NA	NA	526	-2.261	0.02374	?-	0	0	0	1
255	cg26108534	NA	NA	526	-1.313	0.189	?-	0	0	0	1
256	cg07604700	NA	NA	3206	-1.08	0.2803	--	0	0.007	1	0.9321
257	cg15702532	NA	NA	526	0.888	0.3747	?+	0	0	0	1
258	cg06854478	NA	NA	3206	0.233	0.8161	-+	0	0.306	1	0.5799
259	cg15994330	NA	NA	526	-0.364	0.716	?-	0	0	0	1
260	cg19780300	NA	NA	526	2.028	0.04256	?+	0	0	0	1
261	cg14023020	NA	NA	2680	0.359	0.7193	+?	0	0	0	1
262	cg19990182	NA	NA	3206	0.002	0.9985	-+	0	0.012	1	0.9135
263	cg20667128	NA	NA	526	0.701	0.4832	?+	0	0	0	1
264	cg14423703	NA	NA	3206	-0.267	0.7891	+-	0	0.577	1	0.4476
265	cg26704915	NA	NA	526	-0.327	0.7438	?-	0	0	0	1
266	cg07469835	NA	NA	3206	-0.148	0.8824	--	0	0.02	1	0.8882
267	cg11432776	NA	NA	526	-1.512	0.1305	?-	0	0	0	1
268	cg01763690	NA	NA	3206	-0.725	0.4687	--	0	0.044	1	0.8339
269	cg02772825	NA	NA	526	1.827	0.06772	?+	0	0	0	1
270	cg17205488	NA	NA	2680	-0.611	0.5411	-?	0	0	0	1
271	cg00232091	NA	NA	526	0.279	0.7802	?+	0	0	0	1
272	cg22233547	NA	NA	3206	-0.228	0.82	-+	42.7	1.746	1	0.1864
273	cg16245151	NA	NA	526	-0.467	0.6402	?-	0	0	0	1
274	cg11152057	NA	NA	526	2.167	0.03027	?+	0	0	0	1
275	cg06212529	NA	NA	526	-1.247	0.2122	?-	0	0	0	1
276	cg14898611	NA	NA	3206	-1.224	0.2209	--	0	0.027	1	0.8702
277	cg19226080	NA	NA	3206	1.249	0.2118	++	87.4	7.918	1	0.004895
278	cg27596068	NA	NA	3206	-0.826	0.4088	-+	70.3	3.37	1	0.06639
279	cg08119647	NA	NA	3206	-1.15	0.25	--	83.4	6.033	1	0.01404
280	cg04676836	NA	NA	526	1.658	0.0974	?+	0	0	0	1
281	cg12108912	NA	NA	3206	0.19	0.8491	+-	0	0.695	1	0.4045
282	cg11280549	NA	NA	526	1.298	0.1942	?+	0	0	0	1
283	cg25653802	NA	NA	3206	1.363	0.173	++	0	0.037	1	0.8472
284	cg27528654	NA	NA	526	-1.125	0.2606	?-	0	0	0	1
285	cg17836177	NA	NA	3206	0.887	0.3751	+-	36.7	1.581	1	0.2086
286	cg14337897	NA	NA	3206	-0.409	0.6823	-+	0	0.987	1	0.3204
287	cg19994384	NA	NA	3206	0.817	0.4136	++	41.1	1.699	1	0.1924
288	cg12891734	NA	NA	526	1.512	0.1304	?+	0	0	0	1
289	cg16789540	NA	NA	2680	-0.786	0.4317	-?	0	0	0	1
290	cg25483003	NA	NA	3206	0.543	0.5869	-+	51.9	2.081	1	0.1491
291	cg16412776	NA	NA	526	3.334	0.0008576	?+	0	0	0	1
292	cg11170956	NA	NA	3206	-0.244	0.8069	-+	29.1	1.41	1	0.235
293	cg17780098	NA	NA	3206	-0.8	0.4235	--	0	0.611	1	0.4345
294	cg08573562	NA	NA	526	-0.047	0.9629	?-	0	0	0	1
295	cg08199352	NA	NA	3206	-1.32	0.1867	-+	0	0.499	1	0.4799
296	cg22045990	NA	NA	3206	-0.162	0.8715	+-	67	3.029	1	0.08181
297	cg17278401	NA	NA	3206	0.487	0.6262	++	0	0.081	1	0.7757
298	cg03323636	NA	NA	3206	-0.31	0.7564	--	0	0.422	1	0.5162
299	cg20768429	NA	NA	3206	-0.362	0.717	-+	89.3	9.383	1	0.002191
300	cg11421827	NA	NA	526	0.696	0.4867	?+	0	0	0	1
301	cg17694391	NA	NA	526	3.318	0.0009078	?+	0	0	0	1
302	cg03815928	NA	NA	526	0.238	0.8119	?+	0	0	0	1
303	cg19238390	NA	NA	526	0.668	0.5044	?+	0	0	0	1
304	cg13960711	NA	NA	526	-1.257	0.2088	?-	0	0	0	1
305	cg00040423	NA	NA	3206	-0.585	0.5586	+-	54.6	2.203	1	0.1377
306	cg26028601	NA	NA	526	1.22	0.2226	?+	0	0	0	1
307	cg14886857	NA	NA	526	3.661	0.0002513	?+	0	0	0	1
308	cg11574145	NA	NA	526	-3.152	0.001622	?-	0	0	0	1
309	cg16353568	NA	NA	2680	-0.074	0.9407	-?	0	0	0	1
310	cg00674265	NA	NA	3206	-0.55	0.5822	+-	44.6	1.804	1	0.1793
311	cg01374215	NA	NA	526	0.747	0.4552	?+	0	0	0	1
312	cg12472484	NA	NA	526	2.59	0.009586	?+	0	0	0	1
313	cg20090551	NA	NA	3206	-1.32	0.1867	--	72.1	3.582	1	0.05839
314	cg10137821	NA	NA	526	-1.267	0.2052	?-	0	0	0	1
315	cg08589960	NA	NA	3206	-0.494	0.6214	--	0	0.063	1	0.8016
316	cg26086468	NA	NA	3206	1.049	0.2943	++	0	0.107	1	0.7434
317	cg03431108	NA	NA	526	-0.409	0.6825	?-	0	0	0	1
318	cg13561157	NA	NA	3206	-0.24	0.8105	+-	47.1	1.892	1	0.169
319	cg02369195	NA	NA	3206	0.138	0.8903	+-	38.6	1.629	1	0.2018
320	cg03549903	NA	NA	526	1.008	0.3136	?+	0	0	0	1
321	cg13700089	NA	NA	526	-0.717	0.4731	?-	0	0	0	1
322	cg18546840	NA	NA	3206	-1.327	0.1845	--	71.6	3.522	1	0.06055
323	cg19225280	NA	NA	3206	1.807	0.07074	++	0	0.115	1	0.7349
324	cg00725997	NA	NA	526	1.305	0.1919	?+	0	0	0	1
325	cg12080253	NA	NA	526	-0.073	0.942	?-	0	0	0	1
326	cg23705760	NA	NA	526	0.854	0.3932	?+	0	0	0	1
327	cg10886678	NA	NA	3206	0.276	0.7823	-+	22	1.282	1	0.2575
328	cg22563246	NA	NA	526	0.126	0.9	?+	0	0	0	1
329	cg02782359	NA	NA	526	0.888	0.3745	?+	0	0	0	1
330	cg04739200	NA	NA	3206	0.588	0.5563	++	0	0.014	1	0.905
331	cg18912226	NA	NA	526	1.136	0.2559	?+	0	0	0	1
332	cg19992450	NA	NA	3206	1.022	0.307	++	0	0.045	1	0.8319
333	cg14817370	NA	NA	3206	-1.184	0.2365	--	81.7	5.46	1	0.01946
334	cg05767930	NA	NA	526	-1.935	0.05295	?-	0	0	0	1
335	cg10703935	NA	NA	526	-0.412	0.6803	?-	0	0	0	1
336	cg00974415	NA	NA	3206	1.146	0.2519	+-	86	7.139	1	0.007542
337	cg00357368	NA	NA	3206	-2.019	0.04345	--	0	0.057	1	0.812
338	cg04836154	NA	NA	3206	0.735	0.4621	-+	81.3	5.355	1	0.02067
339	cg14171541	NA	NA	526	0.295	0.7678	?+	0	0	0	1
340	cg05831314	NA	NA	526	2.468	0.01358	?+	0	0	0	1
341	cg22911831	NA	NA	3206	0.43	0.6674	-+	83.4	6.012	1	0.01421
342	cg18135853	NA	NA	3206	1.242	0.2142	++	40.7	1.685	1	0.1942
343	cg15521745	NA	NA	2680	-1.399	0.1617	-?	0	0	0	1
344	cg08647419	NA	NA	3206	-0.6	0.5483	--	0	0.262	1	0.6086
345	cg01130580	NA	NA	3206	-1.107	0.2681	--	31.3	1.455	1	0.2277
346	cg10387581	NA	NA	526	-2.011	0.04436	?-	0	0	0	1
347	cg26647220	NA	NA	526	0.202	0.8402	?+	0	0	0	1
348	cg05803741	NA	NA	3206	-0.158	0.8747	-+	0	0.509	1	0.4758
349	cg04835995	NA	NA	3206	-0.535	0.5928	--	0	0.003	1	0.9562
350	cg14033585	NA	NA	3206	0.91	0.3629	++	67.5	3.079	1	0.07933
351	cg08659261	NA	NA	526	0.905	0.3657	?+	0	0	0	1
352	cg08837744	NA	NA	2680	-0.736	0.462	-?	0	0	0	1
353	cg24675414	NA	NA	526	1.81	0.07036	?+	0	0	0	1
354	cg12844561	NA	NA	526	1.225	0.2207	?+	0	0	0	1
355	cg06976521	NA	NA	3206	-1.013	0.3109	-+	0	0.715	1	0.3979
356	cg16317516	NA	NA	3206	-0.812	0.4168	-+	38.6	1.628	1	0.202
357	cg21635588	NA	NA	3206	0.752	0.4523	+-	0	0.355	1	0.551
358	cg00350405	NA	NA	3206	-0.682	0.4955	-+	87.4	7.95	1	0.004808
359	cg14913284	NA	NA	526	2.325	0.02005	?+	0	0	0	1
360	cg06440804	NA	NA	526	1.63	0.1031	?+	0	0	0	1
361	cg16898283	NA	NA	526	0.343	0.7313	?+	0	0	0	1
362	cg26932492	NA	NA	526	2.132	0.03304	?+	0	0	0	1
363	cg15534318	NA	NA	526	-0.677	0.4986	?-	0	0	0	1
364	cg14166756	NA	NA	3206	-0.999	0.318	-+	75.9	4.147	1	0.0417
365	cg24545602	NA	NA	3206	0.872	0.3831	-+	87.1	7.756	1	0.005354
366	cg08446549	NA	NA	526	-1.394	0.1633	?-	0	0	0	1
367	cg12791245	NA	NA	3206	0.619	0.5359	-+	60.1	2.507	1	0.1133
368	cg13696531	NA	NA	3206	0.963	0.3353	-+	82.5	5.716	1	0.01681
369	cg09579605	NA	NA	3206	-0.062	0.9508	-+	86.9	7.647	1	0.005686
370	cg10651583	NA	NA	3206	2.21	0.0271	+-	44	1.785	1	0.1816
371	cg12424509	NA	NA	3206	-0.739	0.4601	--	0	0.806	1	0.3693
372	cg14329675	NA	NA	2680	0.896	0.3701	+?	0	0	0	1
373	cg06754513	NA	NA	3206	-1.185	0.2359	-+	75.6	4.096	1	0.04298
374	cg14194708	NA	NA	3206	-0.569	0.5692	--	0	0.855	1	0.3552
375	cg03447718	NA	NA	526	-0.69	0.4902	?-	0	0	0	1
376	cg18258089	NA	NA	526	-1.36	0.1737	?-	0	0	0	1
377	cg03724463	NA	NA	2680	-1.684	0.09222	-?	0	0	0	1
378	cg00872580	NA	NA	2680	-0.123	0.902	-?	0	0	0	1
379	cg08548172	NA	NA	526	0.571	0.5678	?+	0	0	0	1
380	cg00906657	NA	NA	526	0.592	0.5537	?+	0	0	0	1
381	cg08949533	NA	NA	526	0.736	0.4619	?+	0	0	0	1
382	cg00162421	NA	NA	3206	0.344	0.7308	-+	85.2	6.736	1	0.00945
383	cg00981267	NA	NA	3206	1.904	0.05694	+-	19.2	1.237	1	0.266
384	cg08116998	NA	NA	3206	-2.413	0.01584	--	22.8	1.296	1	0.255
385	cg21889054	NA	NA	3206	0.244	0.8073	-+	87.2	7.831	1	0.005136
386	cg13167263	NA	NA	3206	1.548	0.1215	++	66.6	2.996	1	0.0835
387	cg13269525	NA	NA	526	-2.056	0.0398	?-	0	0	0	1
388	cg08875710	NA	NA	526	1.766	0.07735	?+	0	0	0	1
389	cg07636095	NA	NA	3206	0.07	0.9444	+-	0	0.282	1	0.5955
390	cg04067992	NA	NA	526	-0.279	0.78	?-	0	0	0	1
391	cg02933536	NA	NA	526	-1.25	0.2112	?-	0	0	0	1
392	cg12191259	NA	NA	526	1.99	0.04659	?+	0	0	0	1
393	cg23146310	NA	NA	526	-1.498	0.1341	?-	0	0	0	1
394	cg01185801	NA	NA	3206	-0.077	0.939	+-	40.5	1.681	1	0.1948
395	cg24720355	NA	NA	3206	0.586	0.5577	+-	0	0.097	1	0.7556
396	cg13087571	NA	NA	526	3.355	0.0007937	?+	0	0	0	1
397	cg13795086	NA	NA	526	0.013	0.9899	?+	0	0	0	1
398	cg03687096	NA	NA	3206	0.235	0.8142	++	0	0.008	1	0.9284
399	cg10028109	NA	NA	526	1.097	0.2728	?+	0	0	0	1
400	cg00425998	NA	NA	526	2.034	0.04198	?+	0	0	0	1
401	cg11313039	NA	NA	526	2.284	0.02237	?+	0	0	0	1
402	cg01810346	NA	NA	526	1.858	0.0631	?+	0	0	0	1
403	cg04398656	NA	NA	526	2.642	0.008234	?+	0	0	0	1
404	cg05499641	NA	NA	3206	0.236	0.8133	-+	75.4	4.066	1	0.04375
405	cg17201133	NA	NA	526	2.445	0.01449	?+	0	0	0	1
406	cg17335290	NA	NA	526	-1.069	0.2851	?-	0	0	0	1
407	cg13150171	NA	NA	3206	0.283	0.7776	+-	0	0.786	1	0.3754
408	cg00300233	NA	NA	526	1.361	0.1735	?+	0	0	0	1
409	cg07913403	NA	NA	526	-0.501	0.6163	?-	0	0	0	1
410	cg27318087	NA	NA	3206	-1.187	0.2354	--	0	0.075	1	0.784
411	cg02297110	NA	NA	526	0.739	0.4602	?+	0	0	0	1
412	cg20887340	NA	NA	526	2.551	0.01074	?+	0	0	0	1
413	cg14122438	NA	NA	526	-0.817	0.4139	?-	0	0	0	1
414	cg04921771	NA	NA	3206	0.795	0.4265	++	0	0.071	1	0.7906
415	cg20232748	NA	NA	3206	0.202	0.8402	+-	0	0.231	1	0.631
416	cg03350299	NA	NA	3206	-1.121	0.2625	--	0	0.03	1	0.8621
417	cg03905192	NA	NA	3206	0.08	0.9361	-+	55.3	2.238	1	0.1347
418	cg24964883	NA	NA	3206	1.029	0.3033	++	79.9	4.965	1	0.02586
419	cg20377024	NA	NA	526	1.051	0.2934	?+	0	0	0	1
420	cg18502142	NA	NA	3206	1.503	0.1327	++	0	0.019	1	0.8907
421	cg19257464	NA	NA	3206	0.734	0.4629	+-	76	4.174	1	0.04106
422	cg18493566	NA	NA	526	-1.346	0.1783	?-	0	0	0	1
423	cg04760471	NA	NA	526	0.573	0.5668	?+	0	0	0	1
424	cg05697854	NA	NA	526	-0.258	0.7965	?-	0	0	0	1
425	cg04828458	NA	NA	3206	0.713	0.4757	+-	35.2	1.543	1	0.2141
426	cg04760530	NA	NA	526	2.15	0.03153	?+	0	0	0	1
427	cg05542295	NA	NA	3206	-1.636	0.1019	--	18.9	1.233	1	0.2669
428	cg21146268	NA	NA	3206	1.421	0.1553	++	0	0.03	1	0.8614
429	cg19155581	NA	NA	526	-0.497	0.6193	?-	0	0	0	1
430	cg18427594	NA	NA	526	-0.005	0.9956	?-	0	0	0	1
431	cg08268075	NA	NA	2680	-0.147	0.8834	-?	0	0	0	1
432	cg22647322	NA	NA	3206	-0.178	0.8584	+-	81.2	5.318	1	0.02111
433	cg09555666	NA	NA	526	-1.074	0.2828	?-	0	0	0	1
434	cg02394701	NA	NA	3206	-1.019	0.3084	-+	23.4	1.305	1	0.2533
435	cg03421482	NA	NA	526	-0.3	0.7645	?-	0	0	0	1
436	cg06911753	NA	NA	3206	1.419	0.1558	++	0	0.288	1	0.5917
437	cg10825710	NA	NA	3206	1.976	0.04816	++	0	0.257	1	0.6122
438	cg25138946	NA	NA	526	0.464	0.6429	?+	0	0	0	1
439	cg00759987	NA	NA	2680	-0.135	0.8923	-?	0	0	0	1
440	cg08862499	NA	NA	3206	0.645	0.5192	+-	37.5	1.6	1	0.2058
441	cg10543500	NA	NA	3206	0.535	0.5926	++	0	0.029	1	0.8653
442	cg23670630	NA	NA	2680	0.06	0.9524	+?	0	0	0	1
443	cg18334620	NA	NA	526	0.182	0.8555	?+	0	0	0	1
444	cg26241629	NA	NA	526	-0.371	0.7107	?-	0	0	0	1
445	cg06276088	NA	NA	3206	0.347	0.7288	++	0	0	1	0.9997
446	cg04612203	NA	NA	526	-1.221	0.2223	?-	0	0	0	1
447	cg22679948	NA	NA	526	-1.303	0.1927	?-	0	0	0	1
448	cg07684828	NA	NA	526	1.306	0.1916	?+	0	0	0	1
449	cg02517974	NA	NA	526	-1.001	0.3168	?-	0	0	0	1
450	cg12419067	NA	NA	3206	-0.381	0.7031	-+	0	0.173	1	0.6775
451	cg27388560	NA	NA	526	0.118	0.9058	?+	0	0	0	1
452	cg12947757	NA	NA	526	0.533	0.5942	?+	0	0	0	1
453	cg01529917	NA	NA	526	-2.192	0.02837	?-	0	0	0	1
454	cg13015350	NA	NA	3206	1.821	0.06862	++	0	0.219	1	0.6401
455	cg00924143	NA	NA	3206	0.952	0.3409	++	27.2	1.374	1	0.2411
456	cg09519134	NA	NA	2680	1.355	0.1755	+?	0	0	0	1
457	cg01547581	NA	NA	526	0.229	0.8192	?+	0	0	0	1
458	cg24468397	NA	NA	526	-0.739	0.4598	?-	0	0	0	1
459	cg26365254	NA	NA	3206	-2.208	0.02723	--	80.6	5.167	1	0.02303
460	cg02793750	NA	NA	526	-1.978	0.04788	?-	0	0	0	1
461	cg09494188	NA	NA	3206	0.964	0.335	+-	0	0.82	1	0.3651
462	cg23674788	NA	NA	3206	0.968	0.3331	++	0	0.009	1	0.9239
463	cg12391690	NA	NA	3206	0.719	0.4724	+-	0	0.601	1	0.4382
464	cg04222851	NA	NA	526	-0.844	0.3984	?-	0	0	0	1
465	cg11668199	NA	NA	3206	-1.609	0.1076	-+	0	0.641	1	0.4233
466	cg16787646	NA	NA	526	1.225	0.2207	?+	0	0	0	1
467	cg24354145	NA	NA	526	1.69	0.09108	?+	0	0	0	1
468	cg27118357	NA	NA	526	-0.228	0.8199	?-	0	0	0	1
469	cg27220549	NA	NA	526	-0.626	0.5312	?-	0	0	0	1
470	cg12381210	NA	NA	526	1.586	0.1128	?+	0	0	0	1
471	cg00146928	NA	NA	3206	0.641	0.5213	++	14.1	1.165	1	0.2805
472	cg07695835	NA	NA	3206	-0.68	0.4962	--	0	0.026	1	0.8727
473	cg25723933	NA	NA	2680	1.442	0.1494	+?	0	0	0	1
474	cg10441227	NA	NA	526	0.311	0.7557	?+	0	0	0	1
475	cg01160805	NA	NA	526	-1.134	0.2568	?-	0	0	0	1
476	cg25951210	NA	NA	3206	-0.342	0.7321	+-	50.4	2.017	1	0.1556
477	cg08381350	NA	NA	526	-0.344	0.7307	?-	0	0	0	1
478	cg10792225	NA	NA	3206	-0.123	0.9021	-+	54.1	2.18	1	0.1398
479	cg17324843	NA	NA	526	0.861	0.3895	?+	0	0	0	1
480	cg03068407	NA	NA	3206	0.304	0.7611	-+	82.3	5.635	1	0.01761
481	cg05795449	NA	NA	3206	1.896	0.05794	++	0	0.14	1	0.7085
482	cg01109279	NA	NA	2680	0.984	0.325	+?	0	0	0	1
483	cg09567534	NA	NA	526	0.721	0.4707	?+	0	0	0	1
484	cg18497098	NA	NA	3206	-0.543	0.5871	--	13.9	1.162	1	0.2811
485	cg08665271	NA	NA	526	-0.12	0.9041	?-	0	0	0	1
486	cg10662832	NA	NA	526	1.359	0.1742	?+	0	0	0	1
487	cg14496654	NA	NA	526	0.01	0.992	?+	0	0	0	1
488	cg05796704	NA	NA	3206	0.787	0.4313	+-	34.9	1.537	1	0.2151
489	cg13891702	NA	NA	526	-1.004	0.3154	?-	0	0	0	1
490	cg12628672	NA	NA	3206	0.019	0.9844	-+	69.6	3.287	1	0.06982
491	cg25088991	NA	NA	526	-0.094	0.925	?-	0	0	0	1
492	cg07113653	NA	NA	3206	-1.408	0.1592	--	0	0.647	1	0.4212
493	cg07953400	NA	NA	3206	-0.577	0.5638	--	0	0.219	1	0.6399
494	cg11999800	NA	NA	2680	-0.713	0.4758	-?	0	0	0	1
495	cg25242557	NA	NA	3206	0.076	0.9392	+-	66.4	2.978	1	0.08441
496	cg18459154	NA	NA	3206	0.595	0.5518	++	0	0.051	1	0.8221
497	cg19761014	NA	NA	2680	-1.76	0.07842	-?	0	0	0	1
498	cg03423235	NA	NA	526	0.009	0.993	?+	0	0	0	1
499	cg26398797	NA	NA	526	-2.669	0.007609	?-	0	0	0	1
500	cg16767170	NA	NA	3206	0.962	0.3359	-+	82.8	5.818	1	0.01586
501	cg03647022	NA	NA	526	1.098	0.2723	?+	0	0	0	1
502	cg11085265	NA	NA	526	2.539	0.01111	?+	0	0	0	1
503	cg21958120	NA	NA	526	-0.03	0.9759	?-	0	0	0	1
504	cg17663907	NA	NA	526	-0.504	0.6145	?-	0	0	0	1
505	cg11105743	NA	NA	526	2.88	0.003976	?+	0	0	0	1
506	cg03213420	NA	NA	526	-0.832	0.4053	?-	0	0	0	1
507	cg16698981	NA	NA	3206	0.525	0.5998	++	0	0.121	1	0.7283
508	cg19342711	NA	NA	526	-0.515	0.6064	?-	0	0	0	1
509	cg10581445	NA	NA	3206	-0.19	0.8494	+-	54.9	2.219	1	0.1363
510	cg25797454	NA	NA	3206	0.367	0.7136	+-	0	0.701	1	0.4024
511	cg06097361	NA	NA	3206	0.569	0.5695	++	0	0.052	1	0.8196
512	cg26804423	NA	NA	3206	1.391	0.1643	+-	0	0.505	1	0.4775
513	cg09435729	NA	NA	526	0.683	0.4943	?+	0	0	0	1
514	cg06799533	NA	NA	2680	-1.243	0.2138	-?	0	0	0	1
515	cg13227551	NA	NA	526	-1.013	0.3112	?-	0	0	0	1
516	cg10080381	NA	NA	526	2.667	0.007643	?+	0	0	0	1
517	cg00912639	NA	NA	3206	0.58	0.5617	+-	75.2	4.029	1	0.04472
518	cg01430692	NA	NA	2680	1.986	0.047	+?	0	0	0	1
519	cg03381679	NA	NA	2680	-1.364	0.1725	-?	0	0	0	1
520	cg22398918	NA	NA	526	1.198	0.2309	?+	0	0	0	1
521	cg07083475	NA	NA	526	1.192	0.2333	?+	0	0	0	1
522	cg15086746	NA	NA	3206	0.229	0.8188	+-	0	0.046	1	0.8302
523	cg12102320	NA	NA	3206	0.909	0.3634	+-	0	0.203	1	0.652
524	cg17296220	NA	NA	3206	1.075	0.2824	-+	86.8	7.589	1	0.005871
525	cg21425173	NA	NA	526	-0.869	0.3847	?-	0	0	0	1
526	cg03571089	NA	NA	3206	0.882	0.3778	++	0	0.769	1	0.3807
527	cg06378010	NA	NA	3206	0.979	0.3274	++	61.3	2.583	1	0.108
528	cg15183083	NA	NA	3206	0.235	0.8139	+-	0	0.141	1	0.7077
529	cg15268901	NA	NA	526	3.379	0.0007264	?+	0	0	0	1
530	cg07419619	NA	NA	3206	2.719	0.006543	++	11.3	1.127	1	0.2884
531	cg12269677	NA	NA	3206	1.678	0.09335	++	0	0.145	1	0.7033
532	cg05686323	NA	NA	3206	-0.128	0.8982	+-	0	0.391	1	0.5319
533	cg15830431	NA	NA	3206	0.399	0.6895	+-	0	0.588	1	0.4431
534	cg12933976	NA	NA	526	0.722	0.47	?+	0	0	0	1
535	cg15095537	NA	NA	526	0.49	0.6239	?+	0	0	0	1
536	cg11780295	NA	NA	526	-0.841	0.4001	?-	0	0	0	1
537	cg10756696	NA	NA	526	0.41	0.6821	?+	0	0	0	1
538	cg06839731	NA	NA	3206	0.091	0.9273	-+	65.7	2.915	1	0.08774
539	cg13846924	NA	NA	526	0.879	0.3794	?+	0	0	0	1
540	cg20366545	NA	NA	526	0.256	0.7983	?+	0	0	0	1
541	cg07850832	NA	NA	3206	1.74	0.08184	++	74.2	3.875	1	0.04902
542	cg00587790	NA	NA	2680	-0.631	0.5278	-?	0	0	0	1
543	cg17620068	NA	NA	526	0.691	0.4895	?+	0	0	0	1
544	cg09749684	NA	NA	526	1.929	0.05372	?+	0	0	0	1
545	cg14621907	NA	NA	3206	1.778	0.07545	++	0	0.08	1	0.777
546	cg23777197	NA	NA	526	1.565	0.1177	?+	0	0	0	1
547	cg04726800	NA	NA	3206	0.372	0.7098	++	0	0.112	1	0.738
548	cg03037620	NA	NA	3206	-0.224	0.8228	--	0	0.079	1	0.778
549	cg23557426	NA	NA	3206	-0.91	0.363	-+	84.3	6.365	1	0.01164
550	cg25356611	NA	NA	3206	0.171	0.8641	+-	0	0.229	1	0.632
551	cg18319384	NA	NA	526	1.602	0.1093	?+	0	0	0	1
552	cg13712686	NA	NA	526	-0.724	0.4692	?-	0	0	0	1
553	cg06631868	NA	NA	3206	-0.508	0.6113	--	3.4	1.036	1	0.3088
554	cg07808039	NA	NA	526	-0.235	0.8144	?-	0	0	0	1
555	cg14122373	NA	NA	3206	-1.728	0.08395	--	0	0.118	1	0.7315
556	cg25757345	NA	NA	526	-2.883	0.003933	?-	0	0	0	1
557	cg16508068	NA	NA	3206	-1.792	0.07315	-+	0	0.889	1	0.3457
558	cg27159303	NA	NA	526	1.655	0.09792	?+	0	0	0	1
559	cg23238631	NA	NA	526	0.885	0.3764	?+	0	0	0	1
560	cg09340875	NA	NA	526	2.843	0.004463	?+	0	0	0	1
561	cg00554773	NA	NA	526	-0.195	0.8457	?-	0	0	0	1
562	cg12468315	NA	NA	2680	1.505	0.1324	+?	0	0	0	1
563	cg25619184	NA	NA	3206	-1.125	0.2608	-+	0	0.395	1	0.5294
564	cg12344490	NA	NA	3206	-0.338	0.7355	--	0	0.126	1	0.7228
565	cg11761372	NA	NA	526	2.083	0.03722	?+	0	0	0	1
566	cg13969271	NA	NA	526	1.682	0.09254	?+	0	0	0	1
567	cg14101286	NA	NA	526	1.989	0.04674	?+	0	0	0	1
568	cg25067723	NA	NA	526	-1.522	0.128	?-	0	0	0	1
569	cg26224712	NA	NA	3206	-2.028	0.04257	--	0	0.697	1	0.4037
570	cg25746226	NA	NA	3206	-2.338	0.01936	--	38.7	1.631	1	0.2016
571	cg00897087	NA	NA	526	-1.327	0.1844	?-	0	0	0	1
572	cg15714776	NA	NA	3206	1.641	0.1008	++	17.5	1.212	1	0.2709
573	cg21991173	NA	NA	526	-1.863	0.06251	?-	0	0	0	1
574	cg15273366	NA	NA	3206	0.585	0.5585	+-	43.1	1.757	1	0.185
575	cg09637367	NA	NA	3206	0.352	0.725	-+	75.4	4.068	1	0.0437
576	cg19889795	NA	NA	2680	-1.353	0.176	-?	0	0	0	1
577	cg21501801	NA	NA	526	2.592	0.009549	?+	0	0	0	1
578	cg17318853	NA	NA	526	2.223	0.02621	?+	0	0	0	1
579	cg26503079	NA	NA	3206	0.78	0.4355	-+	83.2	5.954	1	0.01469
580	cg27154234	NA	NA	526	0.341	0.7334	?+	0	0	0	1
581	cg13445376	NA	NA	526	-1.511	0.1309	?-	0	0	0	1
582	cg12086822	NA	NA	526	1.613	0.1067	?+	0	0	0	1
583	cg06985721	NA	NA	3206	0.453	0.6506	++	0	0.112	1	0.7383
584	cg17131044	NA	NA	3206	-0.233	0.8158	+-	35.5	1.55	1	0.2131
585	cg12154103	NA	NA	3206	-2.383	0.01718	--	0	0.01	1	0.9191
586	cg25479617	NA	NA	3206	0.128	0.8978	-+	86.2	7.257	1	0.007064
587	cg09600028	NA	NA	3206	-0.44	0.66	-+	0	0.082	1	0.7747
588	cg10893604	NA	NA	526	0.301	0.7636	?+	0	0	0	1
589	cg14838427	NA	NA	526	-1.042	0.2973	?-	0	0	0	1
590	cg20178603	NA	NA	3206	-0.388	0.698	--	0	0.04	1	0.8423
591	cg05875700	NA	NA	3206	0.528	0.5975	+-	0	0.094	1	0.7593
592	cg05697849	NA	NA	3206	0.642	0.5209	++	0	0.066	1	0.7976
593	cg15598217	NA	NA	526	-0.991	0.3215	?-	0	0	0	1
594	cg03329714	NA	NA	3206	-0.211	0.8331	-+	63.6	2.748	1	0.09736
595	cg10935175	NA	NA	3206	-0.272	0.7853	-+	0	0.08	1	0.7773
596	cg10950615	NA	NA	3206	0.781	0.4349	++	0	0.015	1	0.9031
597	cg04606210	NA	NA	3206	0.68	0.4966	+-	0	0.692	1	0.4054
598	cg23471446	NA	NA	526	-1.113	0.2657	?-	0	0	0	1
599	cg14971219	NA	NA	526	3.136	0.001715	?+	0	0	0	1
600	cg25515639	NA	NA	3206	1.04	0.2984	++	78.4	4.634	1	0.03135
601	cg10591801	NA	NA	3206	0.495	0.6204	+-	8.8	1.096	1	0.2951
602	cg02153561	NA	NA	526	0.3	0.7644	?+	0	0	0	1
603	cg22235160	NA	NA	526	-0.446	0.6558	?-	0	0	0	1
604	cg07806394	NA	NA	2680	-1.912	0.05592	-?	0	0	0	1
605	cg00621197	NA	NA	3206	-0.469	0.6392	--	0	0	1	0.9873
606	cg15107918	NA	NA	526	-2.69	0.007149	?-	0	0	0	1
607	cg26313976	NA	NA	2680	2.754	0.00588	+?	0	0	0	1
608	cg27009448	NA	NA	3206	0.399	0.6898	+-	71	3.448	1	0.06332
609	cg11300333	NA	NA	526	2.38	0.01733	?+	0	0	0	1
610	cg25410220	NA	NA	526	-2.193	0.02832	?-	0	0	0	1
611	cg14863978	NA	NA	3206	0.326	0.7446	+-	80.2	5.052	1	0.0246
612	cg11903019	NA	NA	526	-1	0.3175	?-	0	0	0	1
613	cg23073439	NA	NA	3206	-0.909	0.3636	--	59.6	2.477	1	0.1155
614	cg09876992	NA	NA	3206	1.156	0.2477	++	0	0.056	1	0.8131
615	cg16970492	NA	NA	3206	-0.171	0.8642	-+	0	0.203	1	0.652
616	cg20409352	NA	NA	3206	0.276	0.7825	-+	46.8	1.88	1	0.1704
617	cg07325601	NA	NA	526	2.556	0.01058	?+	0	0	0	1
618	cg04305469	NA	NA	526	-1.539	0.1238	?-	0	0	0	1
619	cg01102232	NA	NA	3206	2.26	0.0238	++	0	0.564	1	0.4528
620	cg04065359	NA	NA	526	1.8	0.07192	?+	0	0	0	1
621	cg12668141	NA	NA	526	-0.83	0.4067	?-	0	0	0	1
622	cg05193430	NA	NA	3206	0.214	0.8305	+-	78.8	4.727	1	0.0297
623	cg19746780	NA	NA	3206	0.137	0.8909	+-	2.9	1.03	1	0.3101
624	cg07417149	NA	NA	526	2.238	0.02521	?+	0	0	0	1
625	cg15748667	NA	NA	526	-2.17	0.03004	?-	0	0	0	1
626	cg17595116	NA	NA	526	1.843	0.06526	?+	0	0	0	1
627	cg09142399	NA	NA	3206	-2.243	0.02487	--	0	0.178	1	0.6732
628	cg17701243	NA	NA	526	1.332	0.1827	?+	0	0	0	1
629	cg25813942	NA	NA	3206	-1.246	0.2128	--	53	2.126	1	0.1448
630	cg19326874	NA	NA	3206	2.282	0.02247	++	72.5	3.641	1	0.05636
631	cg01919118	NA	NA	3206	2.933	0.003361	++	0	0.011	1	0.9155
632	cg14014720	NA	NA	3206	0.445	0.6561	+-	0	0.766	1	0.3813
633	cg23850212	NA	NA	3206	-2.195	0.02819	--	0	0.154	1	0.6949
634	cg21939447	NA	NA	526	1.926	0.05409	?+	0	0	0	1
635	cg01526305	NA	NA	526	1.704	0.08834	?+	0	0	0	1
636	cg10082398	NA	NA	3206	1.819	0.06887	++	0	0.286	1	0.593
637	cg25897519	NA	NA	3206	-1.791	0.07324	--	73.8	3.819	1	0.05068
638	cg25822316	NA	NA	526	2.493	0.01266	?+	0	0	0	1
639	cg23905216	NA	NA	3206	0.229	0.8189	+-	0	0.365	1	0.5456
640	cg18389933	NA	NA	3206	-0.358	0.7203	-+	50.1	2.004	1	0.1569
641	cg10588020	NA	NA	526	-0.349	0.7274	?-	0	0	0	1
642	cg01552785	NA	NA	526	0.493	0.622	?+	0	0	0	1
643	cg21919136	NA	NA	3206	0.005	0.9957	+-	0	0.174	1	0.6767
644	cg09317611	NA	NA	526	2.047	0.04065	?+	0	0	0	1
645	cg08849938	NA	NA	3206	0.22	0.8257	+-	66.7	3.002	1	0.08316
646	cg17098979	NA	NA	3206	0.081	0.9352	+-	55.4	2.241	1	0.1344
647	cg04705402	NA	NA	526	0.035	0.9719	?+	0	0	0	1
648	cg15625480	NA	NA	526	1.068	0.2856	?+	0	0	0	1
649	cg15915594	NA	NA	526	1.823	0.06823	?+	0	0	0	1
650	cg23893629	NA	NA	526	0.953	0.3406	?+	0	0	0	1
651	cg23075260	NA	NA	3206	0.832	0.4055	++	63.6	2.749	1	0.09729
652	cg09738897	NA	NA	526	-0.041	0.9669	?-	0	0	0	1
653	cg07984173	NA	NA	526	1.982	0.0475	?+	0	0	0	1
654	cg14813947	NA	NA	3206	2.444	0.01454	++	0	0.126	1	0.7227
655	cg13500353	NA	NA	3206	-0.907	0.3646	--	46	1.852	1	0.1736
656	cg17095476	NA	NA	526	0.46	0.6456	?+	0	0	0	1
657	cg21175422	NA	NA	526	0.351	0.7257	?+	0	0	0	1
658	cg22953687	NA	NA	3206	0.55	0.5824	+-	0	0.315	1	0.5745
659	cg15871127	NA	NA	3206	-0.309	0.7574	+-	0	0.564	1	0.4525
660	cg12459491	NA	NA	3206	-1.637	0.1016	--	0	0.036	1	0.8499
661	cg06601579	NA	NA	3206	-0.795	0.4264	-+	45.3	1.828	1	0.1764
662	cg09529016	NA	NA	526	1.733	0.08306	?+	0	0	0	1
663	cg13808083	NA	NA	3206	-0.62	0.5352	--	0	0	1	0.983
664	cg21222430	NA	NA	2680	-0.157	0.8755	-?	0	0	0	1
665	cg27541559	NA	NA	526	-0.375	0.7078	?-	0	0	0	1
666	cg00097146	NA	NA	3206	0.599	0.5493	++	0	0.019	1	0.8895
667	cg01497961	NA	NA	526	-1.625	0.1041	?-	0	0	0	1
668	cg00916041	NA	NA	526	1.901	0.05729	?+	0	0	0	1
669	cg02700454	NA	NA	3206	-0.377	0.7064	-+	91.9	12.358	1	0.000439
670	cg06070576	NA	NA	526	1.665	0.09586	?+	0	0	0	1
671	cg10155838	NA	NA	526	1.523	0.1277	?+	0	0	0	1
672	cg00866976	NA	NA	3206	-0.888	0.3745	-+	86.6	7.449	1	0.006346
673	cg14954310	NA	NA	526	2.34	0.01926	?+	0	0	0	1
674	cg18421360	NA	NA	526	2.448	0.01438	?+	0	0	0	1
675	cg00496961	NA	NA	3206	-0.731	0.4647	-+	0	0.185	1	0.6675
676	cg20513548	NA	NA	3206	0.511	0.6096	++	0	0.011	1	0.9183
677	cg10825839	NA	NA	2680	0.385	0.7002	+?	0	0	0	1
678	cg13898457	NA	NA	526	0.428	0.669	?+	0	0	0	1
679	cg03584351	NA	NA	3206	-1.38	0.1677	--	0	0.957	1	0.3279
680	cg22713444	NA	NA	3206	0.315	0.7531	+-	91.7	12.015	1	0.0005278
681	cg20591408	NA	NA	3206	0.827	0.4082	-+	85	6.662	1	0.009846
682	cg01380658	NA	NA	2680	0.154	0.8779	+?	0	0	0	1
683	cg04804168	NA	NA	526	-0.483	0.6294	?-	0	0	0	1
684	cg26271212	NA	NA	3206	0.739	0.4598	++	0	0.056	1	0.8136
685	cg18193418	NA	NA	526	1.23	0.2187	?+	0	0	0	1
686	cg23212050	NA	NA	526	-2.68	0.007369	?-	0	0	0	1
687	cg16010808	NA	NA	526	0.587	0.5575	?+	0	0	0	1
688	cg07972459	NA	NA	2680	-0.53	0.5962	-?	0	0	0	1
689	cg09806262	NA	NA	3206	-0.812	0.4169	--	0	0.043	1	0.8358
690	cg15980576	NA	NA	526	0.2	0.8413	?+	0	0	0	1
691	cg07573209	NA	NA	3206	0.32	0.7489	++	0	0.515	1	0.4728
692	cg07326149	NA	NA	3206	-0.859	0.3904	--	0	0.999	1	0.3174
693	cg21113137	NA	NA	526	0.575	0.5656	?+	0	0	0	1
694	cg04100107	NA	NA	526	-0.548	0.5835	?-	0	0	0	1
695	cg15578948	NA	NA	3206	0.394	0.6939	++	0	0.007	1	0.9338
696	cg21886471	NA	NA	526	1.062	0.2882	?+	0	0	0	1
697	cg10136166	NA	NA	526	1.737	0.08244	?+	0	0	0	1
698	cg07124754	NA	NA	526	2.695	0.007045	?+	0	0	0	1
699	cg25610281	NA	NA	526	-0.475	0.6348	?-	0	0	0	1
700	cg02420943	NA	NA	526	-3.124	0.001786	?-	0	0	0	1
701	cg25885280	NA	NA	3206	-0.336	0.737	-+	84	6.244	1	0.01246
702	cg16278897	NA	NA	3206	1.554	0.1202	++	57.4	2.35	1	0.1253
703	cg13960576	NA	NA	526	1.088	0.2765	?+	0	0	0	1
704	cg10614144	NA	NA	526	2.317	0.02053	?+	0	0	0	1
705	cg22596282	NA	NA	526	0.343	0.7319	?+	0	0	0	1
706	cg27061326	NA	NA	526	0.399	0.6901	?+	0	0	0	1
707	cg09322655	NA	NA	3206	1.476	0.14	++	78.4	4.625	1	0.03151
708	cg18525577	NA	NA	526	2.823	0.004762	?+	0	0	0	1
709	cg09684155	NA	NA	526	2.64	0.00828	?+	0	0	0	1
710	cg01742268	NA	NA	526	-1.979	0.04785	?-	0	0	0	1
711	cg17380532	NA	NA	526	1.827	0.06766	?+	0	0	0	1
712	cg15584790	NA	NA	3206	1.11	0.2669	++	8.3	1.09	1	0.2965
713	cg16301215	NA	NA	3206	-0.907	0.3642	--	6.2	1.066	1	0.3018
714	cg17695105	NA	NA	526	-3.482	0.000498	?-	0	0	0	1
715	cg18445710	NA	NA	526	-0.59	0.5555	?-	0	0	0	1
716	cg16248926	NA	NA	3206	-0.129	0.8976	--	0	0	1	0.9987
717	cg13272818	NA	NA	3206	-0.493	0.6222	+-	70.7	3.417	1	0.06453
718	cg09270031	NA	NA	526	0.279	0.7802	?+	0	0	0	1
719	cg25349198	NA	NA	526	-2.415	0.01571	?-	0	0	0	1
720	cg14053055	NA	NA	526	-0.536	0.592	?-	0	0	0	1
721	cg06941009	NA	NA	3206	0.77	0.4413	++	34.8	1.533	1	0.2156
722	cg10635330	NA	NA	3206	1.392	0.1638	++	16.8	1.202	1	0.2729
723	cg21721649	NA	NA	526	-0.455	0.649	?-	0	0	0	1
724	cg09947261	NA	NA	3206	-1.293	0.1959	-+	0	0.562	1	0.4535
725	cg09566069	NA	NA	3206	0.027	0.9787	-+	0	0.089	1	0.7659
726	cg04027576	NA	NA	526	-1.465	0.1428	?-	0	0	0	1
727	cg05126163	NA	NA	526	2.313	0.02074	?+	0	0	0	1
728	cg22028621	NA	NA	526	-0.328	0.743	?-	0	0	0	1
729	cg17211780	NA	NA	526	2.518	0.01179	?+	0	0	0	1
730	cg00284511	NA	NA	3206	0.882	0.3777	++	54.4	2.193	1	0.1387
731	cg06996372	NA	NA	3206	0.356	0.7215	++	0	0.001	1	0.9766
732	cg15972496	NA	NA	2680	-0.842	0.3999	-?	0	0	0	1
733	cg24792749	NA	NA	3206	-0.211	0.833	+-	28.1	1.391	1	0.2383
734	cg07621610	NA	NA	3206	1.187	0.2351	+-	71.5	3.511	1	0.06096
735	cg10135178	NA	NA	2680	0.611	0.5413	+?	0	0	0	1
736	cg25898550	NA	NA	3206	1.679	0.09317	++	0	0.298	1	0.585
737	cg09348084	NA	NA	3206	0.47	0.6383	+-	75.1	4.024	1	0.04486
738	cg21956384	NA	NA	526	2.344	0.01908	?+	0	0	0	1
739	cg03139228	NA	NA	3206	-0.427	0.669	-+	65.8	2.928	1	0.08708
740	cg13079512	NA	NA	526	-1.218	0.2234	?-	0	0	0	1
741	cg00813264	NA	NA	2680	0.576	0.5648	+?	0	0	0	1
742	cg03771981	NA	NA	3206	0.163	0.8708	-+	78.3	4.602	1	0.03193
743	cg06322891	NA	NA	3206	-1.568	0.117	--	0	0.146	1	0.702
744	cg03321553	NA	NA	3206	-0.626	0.5315	--	0	0.294	1	0.5879
745	cg12337143	NA	NA	526	-0.345	0.7301	?-	0	0	0	1
746	cg02956388	NA	NA	526	-0.05	0.9597	?-	0	0	0	1
747	cg20032836	NA	NA	526	3.753	0.0001748	?+	0	0	0	1
748	cg26571357	NA	NA	526	1.697	0.08961	?+	0	0	0	1
749	cg11691853	NA	NA	526	1.989	0.04666	?+	0	0	0	1
750	cg11107167	NA	NA	526	2.084	0.03716	?+	0	0	0	1
751	cg05228361	NA	NA	3206	-1.233	0.2176	-+	0	0.502	1	0.4785
752	cg12494126	NA	NA	526	-0.918	0.3587	?-	0	0	0	1
753	cg17097571	NA	NA	3206	0.057	0.9547	+-	0	0.199	1	0.6553
754	cg05747077	NA	NA	526	-0.133	0.8938	?-	0	0	0	1
755	cg20257013	NA	NA	3206	0.762	0.4459	++	0	0.248	1	0.6187
756	cg06851817	NA	NA	3206	0.875	0.3817	+-	62.8	2.69	1	0.101
757	cg02805188	NA	NA	526	1.258	0.2084	?+	0	0	0	1
758	cg02857726	NA	NA	3206	0.309	0.7577	++	0	0.174	1	0.6766
759	cg06782231	NA	NA	526	1.12	0.2626	?+	0	0	0	1
760	cg16885692	NA	NA	526	-0.268	0.7891	?-	0	0	0	1
761	cg04317883	NA	NA	3206	0.256	0.7979	+-	72	3.576	1	0.05863
762	cg05990735	NA	NA	526	-1.182	0.2374	?-	0	0	0	1
763	cg25439374	NA	NA	526	-1.092	0.2747	?-	0	0	0	1
764	cg16975053	NA	NA	3206	-0.576	0.5644	-+	2.9	1.03	1	0.3102
765	cg13053861	NA	NA	526	-0.089	0.9294	?-	0	0	0	1
766	ch.9.17528768R	NA	NA	526	-0.986	0.324	?-	0	0	0	1
767	cg09100940	NA	NA	3206	0.617	0.5371	+-	64.4	2.809	1	0.09372
768	cg12054976	NA	NA	3206	-1.037	0.2999	-+	86.2	7.252	1	0.007083
769	cg24010952	NA	NA	3206	-1.29	0.197	--	70	3.337	1	0.06775
770	cg22691256	NA	NA	3206	0.632	0.5274	++	0	0.032	1	0.8573
771	cg06808967	NA	NA	3206	-0.463	0.6433	--	0	0.239	1	0.6252
772	cg25460984	NA	NA	2680	0.464	0.6424	+?	0	0	0	1
773	cg24339032	NA	NA	2680	0.656	0.512	+?	0	0	0	1
774	cg13418576	NA	NA	3206	0.357	0.7211	++	0	0.01	1	0.92
775	cg13154091	NA	NA	526	1.371	0.1705	?+	0	0	0	1
776	cg20430124	NA	NA	2680	-1.215	0.2242	-?	0	0	0	1
777	cg13910479	NA	NA	526	-1.008	0.3133	?-	0	0	0	1
778	cg01506014	NA	NA	526	2.003	0.04523	?+	0	0	0	1
779	cg16711069	NA	NA	526	1.301	0.1934	?+	0	0	0	1
780	cg01352689	NA	NA	526	-1.345	0.1786	?-	0	0	0	1
781	cg20904111	NA	NA	3206	2.149	0.03166	++	0	0.718	1	0.3967
782	cg12479313	NA	NA	526	-2.121	0.0339	?-	0	0	0	1
783	cg01140579	NA	NA	2680	0.751	0.4525	+?	0	0	0	1
784	cg21780202	NA	NA	3206	-0.341	0.7334	-+	43.5	1.77	1	0.1833
785	cg04334121	NA	NA	3206	0.863	0.3884	++	0	0.024	1	0.8762
786	cg16239278	NA	NA	3206	-0.09	0.9282	-+	85	6.651	1	0.009909
787	cg13177374	NA	NA	526	-1.89	0.05873	?-	0	0	0	1
788	cg16712176	NA	NA	526	-0.257	0.7972	?-	0	0	0	1
789	cg16760971	NA	NA	3206	0.796	0.426	++	27	1.37	1	0.2418
790	cg10350998	NA	NA	526	2.994	0.002757	?+	0	0	0	1
791	cg12135457	NA	NA	3206	0.415	0.678	-+	51.3	2.054	1	0.1518
792	cg04323535	NA	NA	526	-1.565	0.1176	?-	0	0	0	1
793	cg18970086	NA	NA	526	-1.936	0.05282	?-	0	0	0	1
794	cg24983752	NA	NA	3206	-0.724	0.4692	--	0	0.066	1	0.7971
795	cg19716462	NA	NA	3206	0.208	0.8356	+-	81.9	5.536	1	0.01863
796	cg06097168	NA	NA	526	-1.848	0.06456	?-	0	0	0	1
797	cg06016466	NA	NA	3206	0.493	0.6223	++	0	0.28	1	0.5967
798	cg23434090	NA	NA	3206	-0.019	0.9846	-+	0	0.743	1	0.3887
799	cg21603432	NA	NA	526	-0.267	0.7894	?-	0	0	0	1
800	cg09338965	NA	NA	3206	-0.994	0.32	--	72.1	3.578	1	0.05854
801	cg15744812	NA	NA	526	0.531	0.5954	?+	0	0	0	1
802	cg13301676	NA	NA	3206	-0.558	0.5771	-+	0	0.481	1	0.4879
803	cg06742151	NA	NA	3206	1.846	0.06494	++	64	2.774	1	0.09579
804	cg01952931	NA	NA	3206	-1.483	0.138	-+	0	0.5	1	0.4793
805	cg09286421	NA	NA	3206	1.259	0.2079	++	0	0.985	1	0.321
806	cg12441038	NA	NA	3206	-0.256	0.7977	-+	88.4	8.617	1	0.00333
807	cg09226532	NA	NA	526	0.088	0.9299	?+	0	0	0	1
808	cg09898776	NA	NA	526	-0.898	0.369	?-	0	0	0	1
809	cg12316696	NA	NA	526	0.874	0.3823	?+	0	0	0	1
810	cg23850707	NA	NA	3206	0.239	0.8107	+-	0	0.336	1	0.5619
811	cg21264531	NA	NA	3206	0.924	0.3557	+-	29.5	1.419	1	0.2335
812	cg21306212	NA	NA	3206	0.782	0.434	+-	30.5	1.438	1	0.2305
813	cg03636188	NA	NA	3206	0.148	0.8826	-+	0	0.431	1	0.5114
814	cg10174836	NA	NA	2680	0.061	0.951	+?	0	0	0	1
815	cg14377703	NA	NA	3206	1.11	0.2668	++	0	0.131	1	0.7176
816	cg18822867	NA	NA	526	-0.914	0.3607	?-	0	0	0	1
817	cg14431072	NA	NA	3206	2.74	0.006143	++	41.4	1.706	1	0.1915
818	cg14335783	NA	NA	526	-2.709	0.00675	?-	0	0	0	1
819	cg20006624	NA	NA	526	-2.866	0.004153	?-	0	0	0	1
820	cg21029030	NA	NA	3206	0.554	0.5798	++	3.5	1.037	1	0.3086
821	cg16132804	NA	NA	526	-1.735	0.08279	?-	0	0	0	1
822	cg04118910	NA	NA	3206	0.775	0.4386	+-	0	0.268	1	0.605
823	cg21766308	NA	NA	2680	0	0.9998	+?	0	0	0	1
824	cg21874829	NA	NA	3206	-0.262	0.7932	--	0	0.01	1	0.9196
825	cg19909996	NA	NA	526	2.154	0.03124	?+	0	0	0	1
826	cg21006600	NA	NA	3206	-1.469	0.1418	-+	52.9	2.122	1	0.1452
827	cg24565204	NA	NA	526	0.257	0.7975	?+	0	0	0	1
828	cg26186200	NA	NA	3206	1.437	0.1507	++	21.4	1.272	1	0.2593
829	cg27311970	NA	NA	3206	-0.264	0.7917	-+	66.2	2.962	1	0.08526
830	cg13473691	NA	NA	3206	-0.241	0.8095	-+	0	0.062	1	0.8032
831	cg13007580	NA	NA	3206	0.074	0.9409	-+	74.6	3.932	1	0.04738
832	cg24939846	NA	NA	2680	-1.63	0.1031	-?	0	0	0	1
833	cg27268840	NA	NA	3206	-0.18	0.8569	-+	0	0.643	1	0.4227
834	cg20079753	NA	NA	526	-0.747	0.4549	?-	0	0	0	1
835	cg04824555	NA	NA	2680	-2.033	0.04206	-?	0	0	0	1
836	cg21677258	NA	NA	3206	-0.239	0.811	-+	80.4	5.096	1	0.02398
837	cg09631939	NA	NA	3206	-0.138	0.8903	-+	0	0.307	1	0.5796
838	cg16605745	NA	NA	3206	0.203	0.8395	+-	73.7	3.799	1	0.0513
839	cg17497824	NA	NA	3206	1.379	0.1679	++	0	0.005	1	0.9439
840	cg24145613	NA	NA	3206	1.878	0.0604	++	62.3	2.651	1	0.1035
841	cg27244773	NA	NA	3206	-0.1	0.9206	-+	0	0.576	1	0.4478
842	cg00440105	NA	NA	526	0.501	0.6165	?+	0	0	0	1
843	cg03410269	NA	NA	3206	1.017	0.3092	+-	0	0.256	1	0.613
844	cg06815041	NA	NA	526	-1.65	0.09892	?-	0	0	0	1
845	cg00063979	NA	NA	3206	2.304	0.02121	++	0	0.867	1	0.3519
846	cg06963692	NA	NA	526	-2.225	0.02607	?-	0	0	0	1
847	cg08262907	NA	NA	526	-1.115	0.265	?-	0	0	0	1
848	cg17839278	NA	NA	3206	-0.551	0.5818	--	0	0.166	1	0.6841
849	cg19595835	NA	NA	3206	-1.33	0.1835	-+	0	0.817	1	0.3659
850	cg05545167	NA	NA	526	-1.454	0.1459	?-	0	0	0	1
851	cg07121250	NA	NA	526	0.753	0.4513	?+	0	0	0	1
852	cg22969666	NA	NA	3206	0.703	0.4822	++	49.1	1.964	1	0.1611
853	cg01393964	NA	NA	526	-0.012	0.9902	?-	0	0	0	1
854	cg16767949	NA	NA	3206	1.355	0.1756	+-	41.6	1.713	1	0.1906
855	cg22500730	NA	NA	3206	0.812	0.4171	++	69.8	3.309	1	0.06891
856	cg01377436	NA	NA	526	0.28	0.7798	?+	0	0	0	1
857	cg00500705	NA	NA	3206	-0.309	0.7571	-+	0	0.023	1	0.8794
858	cg10209068	NA	NA	2680	-1.358	0.1745	-?	0	0	0	1
859	cg05190884	NA	NA	526	0.656	0.5115	?+	0	0	0	1
860	cg03200996	NA	NA	526	1.193	0.2329	?+	0	0	0	1
861	cg16139635	NA	NA	526	2.919	0.003511	?+	0	0	0	1
862	cg13272029	NA	NA	526	-0.825	0.4092	?-	0	0	0	1
863	cg00976358	NA	NA	526	1.698	0.08954	?+	0	0	0	1
864	cg09225560	NA	NA	526	1.492	0.1357	?+	0	0	0	1
865	cg23699588	NA	NA	526	0.09	0.9285	?+	0	0	0	1
866	cg14855841	NA	NA	3206	0.436	0.6629	+-	51.3	2.054	1	0.1518
867	cg11128799	NA	NA	526	-2.105	0.03528	?-	0	0	0	1
868	cg24998848	NA	NA	526	1.293	0.196	?+	0	0	0	1
869	cg20335021	NA	NA	526	-1.81	0.07026	?-	0	0	0	1
870	cg08199102	NA	NA	3206	1.838	0.06608	++	68.8	3.201	1	0.07359
871	cg05454284	NA	NA	3206	0.601	0.5477	+-	0	0.4	1	0.5273
872	cg27247148	NA	NA	526	-1.549	0.1214	?-	0	0	0	1
873	cg18215878	NA	NA	526	-1.62	0.1052	?-	0	0	0	1
874	cg03331175	NA	NA	2680	0.348	0.7275	+?	0	0	0	1
875	cg18497960	NA	NA	3206	-0.891	0.3729	-+	18.5	1.227	1	0.2681
876	cg27312709	NA	NA	3206	0.808	0.4193	++	0	0.088	1	0.7666
877	cg10615521	NA	NA	526	0.871	0.384	?+	0	0	0	1
878	cg10788107	NA	NA	526	1.657	0.09745	?+	0	0	0	1
879	cg04371130	NA	NA	3206	-0.774	0.4388	--	0	0.243	1	0.6218
880	cg25961805	NA	NA	526	-0.045	0.9642	?-	0	0	0	1
881	cg07879727	NA	NA	3206	-0.496	0.6201	+-	27.9	1.386	1	0.239
882	cg07112634	NA	NA	526	0.597	0.5503	?+	0	0	0	1
883	cg25731891	NA	NA	526	0.993	0.3205	?+	0	0	0	1
884	cg24163184	NA	NA	526	1.849	0.0645	?+	0	0	0	1
885	cg05116938	NA	NA	526	0.001	0.9994	?+	0	0	0	1
886	cg25831071	NA	NA	3206	-0.042	0.9668	-+	64.8	2.843	1	0.09179
887	cg12795310	NA	NA	526	1.885	0.05949	?+	0	0	0	1
888	cg06539542	NA	NA	526	-0.605	0.5452	?-	0	0	0	1
889	cg09775570	NA	NA	526	0.917	0.3591	?+	0	0	0	1
890	cg03994721	NA	NA	3206	0.463	0.6437	++	0	0.254	1	0.6142
891	cg05977217	NA	NA	526	0.697	0.4858	?+	0	0	0	1
892	cg06435926	NA	NA	526	2.528	0.01146	?+	0	0	0	1
893	cg00056578	NA	NA	3206	1.899	0.05757	++	0	0.036	1	0.8495
894	cg05306040	NA	NA	3206	0.213	0.8314	-+	88.8	8.93	1	0.002805
895	cg10042840	NA	NA	526	0.916	0.3595	?+	0	0	0	1
896	cg08937156	NA	NA	3206	2.546	0.0109	++	76.5	4.249	1	0.03928
897	cg16389078	NA	NA	3206	1.705	0.0881	+-	53.3	2.139	1	0.1436
898	cg09093783	NA	NA	2680	-0.33	0.7415	-?	0	0	0	1
899	cg18798934	NA	NA	3206	0.419	0.675	++	0	0.033	1	0.8551
900	cg03527159	NA	NA	3206	1.238	0.2158	++	0	0	1	0.9826
901	cg25332637	NA	NA	526	1.73	0.0837	?+	0	0	0	1
902	cg18079653	NA	NA	3206	0.805	0.4206	++	0	0.066	1	0.7968
903	cg23320522	NA	NA	3206	1.178	0.2387	++	0	0.811	1	0.368
904	cg15768080	NA	NA	2680	-1.263	0.2067	-?	0	0	0	1
905	cg20796496	NA	NA	526	-1.753	0.07953	?-	0	0	0	1
906	cg00097452	NA	NA	3206	-1.023	0.3064	-+	0	0.271	1	0.6024
907	cg10201783	NA	NA	526	-0.103	0.9177	?-	0	0	0	1
908	cg20768726	NA	NA	2680	0.35	0.726	+?	0	0	0	1
909	cg15551982	NA	NA	3206	-1.036	0.3003	-+	77.4	4.422	1	0.03548
910	cg27499850	NA	NA	3206	-0.041	0.9673	-+	87.8	8.224	1	0.004134
911	cg25292309	NA	NA	3206	0.605	0.5453	+-	0	0.613	1	0.4337
912	cg18173726	NA	NA	3206	1.017	0.3092	++	43.7	1.775	1	0.1828
913	cg11822632	NA	NA	526	0.327	0.7435	?+	0	0	0	1
914	cg12498995	NA	NA	526	-0.432	0.6655	?-	0	0	0	1
915	cg19602308	NA	NA	526	-1.646	0.09976	?-	0	0	0	1
916	cg02627110	NA	NA	2680	0.642	0.5208	+?	0	0	0	1
917	cg21740177	NA	NA	3206	1.202	0.2292	++	0	0.161	1	0.6878
918	cg17146917	NA	NA	526	-0.939	0.3478	?-	0	0	0	1
919	cg07582622	NA	NA	526	-1.466	0.1427	?-	0	0	0	1
920	cg04635543	NA	NA	526	-0.22	0.8256	?-	0	0	0	1
921	cg11383374	NA	NA	3206	-0.519	0.6035	--	0	0.006	1	0.9398
922	cg22914616	NA	NA	526	1.287	0.1981	?+	0	0	0	1
923	cg04260516	NA	NA	3206	-0.964	0.3351	--	0	0.679	1	0.4098
924	cg27168042	NA	NA	526	0.003	0.9975	?+	0	0	0	1
925	cg16614335	NA	NA	526	1.032	0.3022	?+	0	0	0	1
926	cg03371275	NA	NA	3206	-0.574	0.5662	-+	46.4	1.866	1	0.1719
927	cg07293736	NA	NA	3206	-0.937	0.349	--	0	0.011	1	0.917
928	cg12266024	NA	NA	3206	-0.642	0.521	--	0	0.037	1	0.8485
929	cg17484699	NA	NA	3206	0.621	0.5344	++	0	0.043	1	0.8357
930	cg11927114	NA	NA	526	2.839	0.00452	?+	0	0	0	1
931	cg24085426	NA	NA	3206	1.832	0.06689	++	11.8	1.133	1	0.2871
932	cg09781932	NA	NA	3206	0.691	0.4895	++	30.7	1.443	1	0.2296
933	cg24696012	NA	NA	526	2.326	0.02	?+	0	0	0	1
934	cg14871414	NA	NA	3206	0.659	0.5098	+-	0	0.122	1	0.7266
935	cg00324327	NA	NA	526	1.262	0.2068	?+	0	0	0	1
936	cg12862170	NA	NA	526	-0.781	0.4349	?-	0	0	0	1
937	cg15738605	NA	NA	526	2.383	0.01718	?+	0	0	0	1
938	cg19904653	NA	NA	3206	-2.485	0.01295	--	0	0.104	1	0.7474
939	cg00924255	NA	NA	2680	0.645	0.5187	+?	0	0	0	1
940	cg14794577	NA	NA	3206	-0.945	0.3449	--	63.1	2.709	1	0.09976
941	cg11588048	NA	NA	526	-1.708	0.08768	?-	0	0	0	1
942	cg00883714	NA	NA	526	-2.027	0.04271	?-	0	0	0	1
943	cg23778145	NA	NA	526	0.686	0.4928	?+	0	0	0	1
944	cg18488429	NA	NA	526	0.855	0.3923	?+	0	0	0	1
945	cg13286590	NA	NA	3206	1.903	0.057	++	90.7	10.772	1	0.001031
946	cg27191184	NA	NA	3206	-0.799	0.4242	-+	23.3	1.304	1	0.2535
947	cg18575328	NA	NA	526	0.835	0.4035	?+	0	0	0	1
948	cg14715455	NA	NA	3206	-0.727	0.4672	--	0	0.024	1	0.877
949	cg22140893	NA	NA	526	-1.718	0.08573	?-	0	0	0	1
950	cg04842787	NA	NA	3206	1.273	0.2029	++	0	0.054	1	0.8161
951	cg15066885	NA	NA	526	1.329	0.1838	?+	0	0	0	1
952	cg20543829	NA	NA	526	1.038	0.2991	?+	0	0	0	1
953	cg00667467	NA	NA	526	-0.474	0.6357	?-	0	0	0	1
954	cg27311647	NA	NA	3206	1.268	0.2046	++	32.1	1.472	1	0.225
955	cg12746703	NA	NA	526	-0.531	0.5957	?-	0	0	0	1
956	cg27259059	NA	NA	526	1.893	0.05832	?+	0	0	0	1
957	cg02414871	NA	NA	526	1.585	0.113	?+	0	0	0	1
958	cg02937080	NA	NA	2680	0.436	0.6627	+?	0	0	0	1
959	cg05085169	NA	NA	3206	0.184	0.8543	-+	54.7	2.206	1	0.1375
960	cg13452437	NA	NA	526	0.689	0.4911	?+	0	0	0	1
961	cg20395094	NA	NA	526	-0.355	0.7225	?-	0	0	0	1
962	cg17157208	NA	NA	526	-1.089	0.2761	?-	0	0	0	1
963	cg25828758	NA	NA	526	-1.506	0.1319	?-	0	0	0	1
964	cg13832237	NA	NA	526	-0.302	0.7624	?-	0	0	0	1
965	cg07914282	NA	NA	3206	0.458	0.6472	+-	0	0.062	1	0.8035
966	cg17321954	NA	NA	3206	0.072	0.9428	-+	0	0.402	1	0.5261
967	cg06789190	NA	NA	526	0.374	0.7085	?+	0	0	0	1
968	cg23586011	NA	NA	526	2.118	0.03417	?+	0	0	0	1
969	cg00324201	NA	NA	526	-1.067	0.2862	?-	0	0	0	1
970	cg24105096	NA	NA	526	-0.26	0.7948	?-	0	0	0	1
971	cg11589017	NA	NA	526	2.051	0.04028	?+	0	0	0	1
972	cg12517477	NA	NA	526	1.902	0.05717	?+	0	0	0	1
973	cg22994649	NA	NA	2680	-0.396	0.6921	-?	0	0	0	1
974	cg15385853	NA	NA	2680	0.09	0.9283	+?	0	0	0	1
975	cg11636127	NA	NA	3206	-0.655	0.5122	--	0	0.35	1	0.5543
976	cg02296376	NA	NA	3206	-0.434	0.6641	-+	62	2.631	1	0.1048
977	cg04877144	NA	NA	2680	0.265	0.7912	+?	0	0	0	1
978	cg01445895	NA	NA	526	1.831	0.06712	?+	0	0	0	1
979	cg08736813	NA	NA	3206	-1.042	0.2974	--	0	0.995	1	0.3185
980	cg14122110	NA	NA	526	2.238	0.0252	?+	0	0	0	1
981	cg03258508	NA	NA	526	-1.457	0.1452	?-	0	0	0	1
982	cg00897250	NA	NA	3206	0.357	0.7209	+-	67.2	3.045	1	0.08097
983	cg23247475	NA	NA	526	0.533	0.5942	?+	0	0	0	1
984	cg25554042	NA	NA	526	-0.947	0.3438	?-	0	0	0	1
985	cg27346982	NA	NA	3206	0.396	0.692	++	0	0.08	1	0.7774
986	cg00092687	NA	NA	526	1.216	0.224	?+	0	0	0	1
987	cg16162590	NA	NA	3206	-2.096	0.03611	--	78.2	4.59	1	0.03216
988	cg02714465	NA	NA	526	0.501	0.6165	?+	0	0	0	1
989	cg20725704	NA	NA	3206	2.088	0.03675	++	0	0.575	1	0.4482
990	cg11447689	NA	NA	526	0.258	0.7966	?+	0	0	0	1
991	cg17160384	NA	NA	526	-0.544	0.5865	?-	0	0	0	1
992	cg20638730	NA	NA	526	-0.025	0.9802	?-	0	0	0	1
993	cg08586692	NA	NA	3206	-0.764	0.4449	--	0	0.689	1	0.4066
994	cg26047313	NA	NA	3206	-0.921	0.357	--	0	0.066	1	0.7978
995	cg19434000	NA	NA	526	-1.386	0.1658	?-	0	0	0	1
996	cg18114890	NA	NA	3206	0.121	0.904	-+	0	0.322	1	0.5702
997	cg10199556	NA	NA	2680	-0.139	0.8897	-?	0	0	0	1
998	cg14237301	NA	NA	3206	-0.58	0.5617	--	0	0.358	1	0.5494
999	cg27387232	NA	NA	526	1.514	0.13	?+	0	0	0	1
1000	cg26364463	NA	NA	526	0.326	0.7442	?+	0	0	0	1
1001	cg12224670	NA	NA	526	-0.731	0.4645	?-	0	0	0	1
1002	cg21974102	NA	NA	526	-1.287	0.1982	?-	0	0	0	1
1003	cg13900919	NA	NA	526	-2.67	0.007589	?-	0	0	0	1
1004	cg11270364	NA	NA	526	-0.995	0.3196	?-	0	0	0	1
1005	cg03052074	NA	NA	526	-1.294	0.1958	?-	0	0	0	1
1006	cg25013443	NA	NA	3206	0.194	0.8461	-+	0	0.741	1	0.3895
1007	cg03676918	NA	NA	526	0.61	0.5421	?+	0	0	0	1
1008	cg22457984	NA	NA	3206	-0.671	0.502	--	38.3	1.62	1	0.2031
1009	cg09260830	NA	NA	3206	0.037	0.9701	+-	0	0.07	1	0.7912
1010	cg03348196	NA	NA	3206	0.043	0.966	-+	83.4	6.023	1	0.01412
1011	cg02596704	NA	NA	526	1.422	0.1549	?+	0	0	0	1
1012	cg18064754	NA	NA	3206	-0.615	0.5383	--	21.8	1.279	1	0.2581
1013	cg09511741	NA	NA	3206	1.31	0.19	++	73.9	3.828	1	0.0504
1014	cg20980879	NA	NA	526	0.175	0.861	?+	0	0	0	1
1015	cg21813050	NA	NA	526	-1.121	0.2622	?-	0	0	0	1
1016	cg01939690	NA	NA	526	-0.238	0.8118	?-	0	0	0	1
1017	cg19136783	NA	NA	3206	-0.001	0.9989	-+	73.6	3.79	1	0.05155
1018	cg15236509	NA	NA	526	-0.766	0.4439	?-	0	0	0	1
1019	cg01411255	NA	NA	3206	1.46	0.1443	++	0	0.015	1	0.9015
1020	cg12036392	NA	NA	3206	2.114	0.03447	++	0	0.52	1	0.4709
1021	cg20432200	NA	NA	3206	-0.213	0.8314	+-	93.6	15.516	1	8.18E-05
1022	cg18447550	NA	NA	526	1.603	0.109	?+	0	0	0	1
1023	cg02367850	NA	NA	3206	0.459	0.6462	+-	50.9	2.039	1	0.1533
1024	cg15807145	NA	NA	526	1.933	0.05323	?+	0	0	0	1
1025	cg00234726	NA	NA	526	-1.332	0.1829	?-	0	0	0	1
1026	cg06875255	NA	NA	3206	0.118	0.9058	-+	80	5.008	1	0.02523
1027	cg11145044	NA	NA	526	1.115	0.265	?+	0	0	0	1
1028	cg01590414	NA	NA	526	2.866	0.004157	?+	0	0	0	1
1029	cg20230440	NA	NA	526	3.419	0.0006274	?+	0	0	0	1
1030	cg04781638	NA	NA	3206	0.235	0.8141	++	0	0.112	1	0.7376
1031	cg10666364	NA	NA	3206	-0.912	0.3618	--	0	0.052	1	0.8197
1032	cg06294803	NA	NA	3206	-0.135	0.8926	+-	3.1	1.032	1	0.3097
1033	cg15275308	NA	NA	526	0.685	0.4932	?+	0	0	0	1
1034	cg16715129	NA	NA	3206	-0.123	0.9022	-+	0	0.041	1	0.8402
1035	cg17577833	NA	NA	526	1.537	0.1243	?+	0	0	0	1
1036	cg13836412	NA	NA	3206	1.045	0.2961	++	12.8	1.146	1	0.2844
1037	cg06953309	NA	NA	526	0.466	0.6409	?+	0	0	0	1
1038	cg06469610	NA	NA	526	0.508	0.6113	?+	0	0	0	1
1039	cg15871441	NA	NA	2680	0.161	0.8721	+?	0	0	0	1
1040	cg20816789	NA	NA	2680	0.798	0.4251	+?	0	0	0	1
1041	cg14817130	NA	NA	3206	-0.148	0.8823	+-	90.5	10.539	1	0.001169
1042	cg10188592	NA	NA	3206	-0.368	0.7125	--	0	0.012	1	0.911
1043	cg14408224	NA	NA	526	-1.463	0.1434	?-	0	0	0	1
1044	cg07242890	NA	NA	526	-1.073	0.2832	?-	0	0	0	1
1045	cg27501022	NA	NA	526	-1.269	0.2046	?-	0	0	0	1
1046	cg21659668	NA	NA	526	-1.437	0.1507	?-	0	0	0	1
1047	cg03667834	NA	NA	526	-0.313	0.754	?-	0	0	0	1
1048	cg13218787	NA	NA	526	2.725	0.006427	?+	0	0	0	1
1049	cg05423018	NA	NA	2680	-0.462	0.6442	-?	0	0	0	1
1050	cg24184756	NA	NA	526	0.702	0.4826	?+	0	0	0	1
1051	cg02043105	NA	NA	3206	-1.434	0.1516	-+	50.7	2.029	1	0.1543
1052	cg00027081	NA	NA	3206	-0.77	0.4411	-+	30.3	1.434	1	0.231
1053	cg00595695	NA	NA	526	1.522	0.1279	?+	0	0	0	1
1054	cg15469001	NA	NA	3206	0.493	0.6217	-+	19.6	1.243	1	0.2649
1055	cg13445531	NA	NA	526	-0.085	0.9321	?-	0	0	0	1
1056	cg10360467	NA	NA	526	1.371	0.1703	?+	0	0	0	1
1057	cg13573244	NA	NA	3206	-0.826	0.4089	--	0	0.06	1	0.807
1058	cg14914552	NA	NA	3206	-1.235	0.2169	--	0	0.062	1	0.8034
1059	cg24159253	NA	NA	3206	2.111	0.03476	++	0	0.227	1	0.634
1060	cg14858675	NA	NA	526	1.396	0.1627	?+	0	0	0	1
1061	cg00832650	NA	NA	3206	-0.026	0.9793	-+	60.4	2.522	1	0.1122
1062	cg08868202	NA	NA	3206	-0.639	0.523	-+	24.5	1.325	1	0.2497
1063	cg07288447	NA	NA	3206	2.367	0.01793	++	0	0.029	1	0.8653
1064	cg18434560	NA	NA	3206	3.122	0.001799	++	73.1	3.715	1	0.05394
1065	cg23238293	NA	NA	3206	-1.983	0.04731	--	0	0.277	1	0.5985
1066	cg00710708	NA	NA	526	-2.518	0.01182	?-	0	0	0	1
1067	cg03416888	NA	NA	3206	-0.542	0.5881	-+	77.9	4.532	1	0.03327
1068	cg24735226	NA	NA	3206	-0.796	0.4257	--	0	0.002	1	0.9665
1069	cg16631432	NA	NA	3206	0.955	0.3398	++	74.4	3.905	1	0.04815
1070	cg03584098	NA	NA	526	0.055	0.9558	?+	0	0	0	1
1071	cg01787574	NA	NA	3206	-1.185	0.2359	--	0	0.04	1	0.8415
1072	cg25739938	NA	NA	3206	-1.041	0.2978	--	64.8	2.837	1	0.09211
1073	cg06829299	NA	NA	3206	-0.969	0.3326	--	0	0.622	1	0.4301
1074	cg26931050	NA	NA	3206	-0.109	0.9133	-+	22	1.282	1	0.2575
1075	cg16178502	NA	NA	526	2.247	0.02464	?+	0	0	0	1
1076	cg21467989	NA	NA	526	-0.099	0.9212	?-	0	0	0	1
1077	cg27634876	NA	NA	3206	-1.804	0.07116	--	0	0.422	1	0.516
1078	cg15561986	NA	NA	3206	-0.296	0.7673	--	0	0	1	0.9825
1079	cg01180835	NA	NA	526	0.341	0.7328	?+	0	0	0	1
1080	cg15472910	NA	NA	526	-0.894	0.3711	?-	0	0	0	1
1081	cg05157251	NA	NA	3206	0.108	0.9143	-+	0	0.214	1	0.6435
1082	cg19735074	NA	NA	3206	-0.964	0.3351	--	0	0.135	1	0.7135
1083	cg12871507	NA	NA	3206	0.909	0.3635	+-	75.8	4.125	1	0.04225
1084	cg23688818	NA	NA	526	-0.404	0.6866	?-	0	0	0	1
1085	cg20512029	NA	NA	3206	-2.516	0.01186	--	87.3	7.882	1	0.004993
1086	cg08112737	NA	NA	3206	0.43	0.6674	+-	71.6	3.521	1	0.06061
1087	cg19168482	NA	NA	526	-0.378	0.7054	?-	0	0	0	1
1088	cg08415046	NA	NA	3206	-1.708	0.08763	--	85.3	6.818	1	0.009027
1089	cg04209883	NA	NA	526	0.612	0.5406	?+	0	0	0	1
1090	cg26082230	NA	NA	526	-0.18	0.857	?-	0	0	0	1
1091	cg00090027	NA	NA	526	-0.737	0.4614	?-	0	0	0	1
1092	cg00582187	NA	NA	526	0.977	0.3284	?+	0	0	0	1
1093	cg02564302	NA	NA	3206	0.871	0.3836	++	0	0.847	1	0.3574
1094	cg04654167	NA	NA	2680	0.426	0.6701	+?	0	0	0	1
1095	cg04293902	NA	NA	3206	-0.03	0.9758	+-	0	0.498	1	0.4803
1096	cg06193520	NA	NA	3206	0.844	0.3989	++	0	0.234	1	0.6284
1097	cg17638321	NA	NA	526	-1.777	0.07561	?-	0	0	0	1
1098	cg08048699	NA	NA	3206	0.527	0.598	++	0	0.263	1	0.6079
1099	cg16975973	NA	NA	3206	-0.221	0.8251	--	0	0.088	1	0.7671
1100	cg02383325	NA	NA	3206	0.217	0.828	++	0	0.118	1	0.7313
1101	cg22373225	NA	NA	3206	1.118	0.2636	++	0	0.045	1	0.8325
1102	cg04914875	NA	NA	526	1.079	0.2807	?+	0	0	0	1
1103	cg01423591	NA	NA	526	0.127	0.8986	?+	0	0	0	1
1104	cg08333555	NA	NA	3206	0.092	0.9268	+-	69.2	3.25	1	0.07143
1105	cg22511595	NA	NA	526	-1.054	0.2917	?-	0	0	0	1
1106	cg08975559	NA	NA	3206	0.214	0.8303	++	0	0	1	0.9955
1107	cg06833823	NA	NA	3206	-1.799	0.07195	--	0	0.338	1	0.5612
1108	cg20918730	NA	NA	3206	1.699	0.08935	++	0	0.327	1	0.5677
1109	cg19769811	NA	NA	526	1.356	0.1752	?+	0	0	0	1
1110	cg06124876	NA	NA	3206	-0.367	0.7134	-+	0	0.133	1	0.7153
1111	cg16964946	NA	NA	3206	-0.632	0.5276	--	0	0.187	1	0.665
1112	cg14007221	NA	NA	3206	1.569	0.1166	+-	0	0.6	1	0.4385
1113	cg20475373	NA	NA	526	1.529	0.1261	?+	0	0	0	1
1114	cg27357181	NA	NA	2680	0.089	0.929	+?	0	0	0	1
1115	cg16215705	NA	NA	3206	0.343	0.7314	+-	85.2	6.77	1	0.00927
1116	cg11203057	NA	NA	526	1.168	0.2428	?+	0	0	0	1
1117	cg22547480	NA	NA	3206	0.657	0.5111	-+	82.9	5.838	1	0.01568
1118	cg17278249	NA	NA	3206	0.876	0.3813	+-	31.2	1.453	1	0.228
1119	cg12816961	NA	NA	3206	-0.061	0.9511	+-	52.4	2.099	1	0.1474
1120	cg02071418	NA	NA	3206	1.211	0.2261	++	0	0.031	1	0.8605
1121	cg10043137	NA	NA	3206	1.13	0.2586	++	0	0.962	1	0.3266
1122	cg04837847	NA	NA	3206	-0.402	0.6878	-+	0	0.183	1	0.6692
1123	cg13889221	NA	NA	3206	-0.265	0.7911	-+	0	0.468	1	0.4941
1124	cg11783718	NA	NA	526	1.903	0.057	?+	0	0	0	1
1125	cg09801936	NA	NA	2680	1.227	0.2198	+?	0	0	0	1
1126	cg13956575	NA	NA	526	1.627	0.1038	?+	0	0	0	1
1127	cg25338977	NA	NA	526	-2.728	0.006372	?-	0	0	0	1
1128	cg19367656	NA	NA	526	1.602	0.1091	?+	0	0	0	1
1129	cg03433655	NA	NA	3206	-1.123	0.2616	--	0	0.2	1	0.6546
1130	cg06885189	NA	NA	3206	0.202	0.8396	++	0	0	1	0.9924
1131	cg27129297	NA	NA	2680	0.214	0.8305	+?	0	0	0	1
1132	cg07882021	NA	NA	526	1.984	0.04728	?+	0	0	0	1
1133	cg15893375	NA	NA	526	1.361	0.1735	?+	0	0	0	1
1134	cg22466653	NA	NA	3206	0.235	0.814	-+	79	4.753	1	0.02925
1135	cg13131859	NA	NA	3206	0.308	0.758	-+	83.2	5.94	1	0.0148
1136	cg07236118	NA	NA	526	0.449	0.6536	?+	0	0	0	1
1137	cg03488888	NA	NA	526	-1.044	0.2963	?-	0	0	0	1
1138	cg24251207	NA	NA	526	-0.384	0.7012	?-	0	0	0	1
1139	cg20934839	NA	NA	526	-0.109	0.9132	?-	0	0	0	1
1140	cg25984203	NA	NA	526	1.53	0.1261	?+	0	0	0	1
1141	cg27197115	NA	NA	526	0.724	0.4689	?+	0	0	0	1
1142	cg10581898	NA	NA	526	-0.952	0.3412	?-	0	0	0	1
1143	cg22874989	NA	NA	3206	-0.233	0.8155	--	0	0.236	1	0.6273
1144	cg04684105	NA	NA	526	-1.136	0.2561	?-	0	0	0	1
1145	cg19064711	NA	NA	3206	-0.199	0.8422	-+	43.1	1.756	1	0.1851
1146	cg01801200	NA	NA	3206	-1.364	0.1727	--	0	0.118	1	0.7317
1147	cg21234162	NA	NA	3206	1.834	0.06662	++	0	0.327	1	0.5677
1148	cg10758286	NA	NA	2680	-2.293	0.02183	-?	0	0	0	1
1149	cg04880737	NA	NA	3206	0.776	0.438	++	0	0.606	1	0.4363
1150	cg15771763	NA	NA	2680	0.305	0.7602	+?	0	0	0	1
1151	cg13313003	NA	NA	526	0.241	0.8092	?+	0	0	0	1
1152	cg05303289	NA	NA	3206	0.047	0.9622	+-	0	0.521	1	0.4703
1153	cg16827289	NA	NA	3206	-0.915	0.36	--	47.4	1.901	1	0.168
1154	cg10752745	NA	NA	526	-1.808	0.07057	?-	0	0	0	1
1155	cg12902237	NA	NA	526	-0.348	0.7277	?-	0	0	0	1
1156	cg10139508	NA	NA	3206	0.821	0.4117	++	39.3	1.648	1	0.1992
1157	cg04391934	NA	NA	526	-0.633	0.5264	?-	0	0	0	1
1158	cg05541607	NA	NA	526	1.215	0.2243	?+	0	0	0	1
1159	cg13538514	NA	NA	526	0.439	0.6604	?+	0	0	0	1
1160	cg14482815	NA	NA	526	0.885	0.3762	?+	0	0	0	1
1161	cg15473218	NA	NA	3206	1.178	0.2388	++	10.7	1.119	1	0.29
1162	cg09740450	NA	NA	3206	1.238	0.2157	+-	72.7	3.665	1	0.05558
1163	cg03261155	NA	NA	3206	0.449	0.6538	++	0	0.244	1	0.6215
1164	cg15448590	NA	NA	3206	0.06	0.9524	+-	0	0.915	1	0.3389
1165	cg25337674	NA	NA	526	-0.863	0.3883	?-	0	0	0	1
1166	cg04749197	NA	NA	3206	0.109	0.9131	-+	82.5	5.714	1	0.01683
1167	cg05085267	NA	NA	2680	0.955	0.3398	+?	0	0	0	1
1168	cg06674304	NA	NA	526	0.169	0.8662	?+	0	0	0	1
1169	cg10360805	NA	NA	2680	-0.124	0.9011	-?	0	0	0	1
1170	cg20749750	NA	NA	526	0.187	0.8517	?+	0	0	0	1
1171	cg12286462	NA	NA	526	-0.533	0.5937	?-	0	0	0	1
1172	cg01982724	NA	NA	3206	0.26	0.7952	-+	74.9	3.98	1	0.04604
1173	cg05210826	NA	NA	2680	-0.923	0.3558	-?	0	0	0	1
1174	cg08384502	NA	NA	2680	-0.772	0.4404	-?	0	0	0	1
1175	cg03392041	NA	NA	526	-0.86	0.3896	?-	0	0	0	1
1176	cg03774803	NA	NA	3206	1.018	0.3085	+-	68.8	3.206	1	0.07337
1177	cg13999965	NA	NA	526	1.142	0.2536	?+	0	0	0	1
1178	cg24456130	NA	NA	3206	2.116	0.03435	++	0	0.456	1	0.4994
1179	cg25262105	NA	NA	526	1.273	0.203	?+	0	0	0	1
1180	cg06415924	NA	NA	526	0.796	0.4263	?+	0	0	0	1
1181	cg11576274	NA	NA	526	1.988	0.04681	?+	0	0	0	1
1182	cg16558216	NA	NA	526	0.752	0.4522	?+	0	0	0	1
1183	cg03136916	NA	NA	3206	0.042	0.9665	-+	58.4	2.404	1	0.121
1184	cg03245733	NA	NA	3206	0.796	0.4262	+-	8	1.087	1	0.2972
1185	cg22176709	NA	NA	3206	0.901	0.3675	++	0	0.058	1	0.8097
1186	cg26051910	NA	NA	526	-0.692	0.4889	?-	0	0	0	1
1187	cg26991025	NA	NA	3206	0.605	0.5455	++	0	0.095	1	0.7585
1188	cg24896687	NA	NA	526	-1.994	0.0462	?-	0	0	0	1
1189	cg27563027	NA	NA	3206	0.929	0.353	++	0	0	1	0.9852
1190	cg08668662	NA	NA	3206	0.609	0.5424	++	0	0.714	1	0.3982
1191	cg06119452	NA	NA	3206	0.522	0.6019	+-	0	0.088	1	0.7672
1192	cg08453458	NA	NA	3206	-2.447	0.01442	--	30.2	1.433	1	0.2313
1193	cg27338109	NA	NA	3206	1.207	0.2273	++	0	0.901	1	0.3424
1194	cg05296978	NA	NA	2680	-0.993	0.3205	-?	0	0	0	1
1195	cg00442529	NA	NA	526	-0.54	0.5893	?-	0	0	0	1
1196	cg00936589	NA	NA	526	-1.382	0.1671	?-	0	0	0	1
1197	cg09923354	NA	NA	526	-1.264	0.2063	?-	0	0	0	1
1198	cg25677314	NA	NA	3206	-0.591	0.5547	--	0	0.707	1	0.4003
1199	cg08147753	NA	NA	526	-1.044	0.2964	?-	0	0	0	1
1200	cg12176456	NA	NA	526	1.583	0.1135	?+	0	0	0	1
1201	cg03763344	NA	NA	3206	-2.074	0.03803	-+	0	0.903	1	0.3419
1202	cg03005685	NA	NA	3206	0.47	0.6381	-+	77.1	4.371	1	0.03656
1203	cg09981030	NA	NA	3206	1.403	0.1607	++	47.8	1.917	1	0.1662
1204	cg19396878	NA	NA	3206	-0.96	0.3371	--	10.4	1.116	1	0.2908
1205	cg18314607	NA	NA	526	0.898	0.3694	?+	0	0	0	1
1206	cg13834532	NA	NA	526	0.123	0.9023	?+	0	0	0	1
1207	cg13477948	NA	NA	526	-2.554	0.01066	?-	0	0	0	1
1208	cg16223967	NA	NA	2680	2.057	0.03967	+?	0	0	0	1
1209	cg13550068	NA	NA	526	-2.496	0.01255	?-	0	0	0	1
1210	cg18514629	NA	NA	526	0.149	0.8818	?+	0	0	0	1
1211	cg06439124	NA	NA	3206	-0.267	0.7894	+-	51.4	2.056	1	0.1516
1212	cg24721899	NA	NA	3206	0.025	0.9802	+-	0	0.549	1	0.4589
1213	cg10562159	NA	NA	3206	0.332	0.7401	-+	17	1.205	1	0.2723
1214	cg18755255	NA	NA	526	-1.359	0.1742	?-	0	0	0	1
1215	cg26305896	NA	NA	526	-0.723	0.4694	?-	0	0	0	1
1216	cg16639342	NA	NA	526	1.293	0.196	?+	0	0	0	1
1217	cg26674779	NA	NA	3206	0.646	0.5185	+-	52.3	2.094	1	0.1478
1218	cg14991695	NA	NA	3206	-1.515	0.1298	--	0	0.024	1	0.8759
1219	cg03167320	NA	NA	526	0.051	0.9595	?+	0	0	0	1
1220	cg17754915	NA	NA	526	1.676	0.09365	?+	0	0	0	1
1221	cg01098237	NA	NA	3206	0.172	0.8635	-+	9.1	1.1	1	0.2944
1222	cg14301190	NA	NA	3206	-0.142	0.887	+-	0	0.181	1	0.6702
1223	cg14503537	NA	NA	3206	1.219	0.2227	++	0	0.032	1	0.8571
1224	cg26396455	NA	NA	3206	-0.12	0.9041	-+	68.3	3.157	1	0.07559
1225	cg17881960	NA	NA	526	1.755	0.07923	?+	0	0	0	1
1226	cg04247225	NA	NA	526	-0.433	0.6652	?-	0	0	0	1
1227	cg03498402	NA	NA	3206	-0.787	0.4312	--	0	0.609	1	0.4353
1228	cg09559367	NA	NA	3206	1.357	0.1747	++	0	0.317	1	0.5736
1229	cg16376748	NA	NA	526	-2.317	0.02048	?-	0	0	0	1
1230	cg10640852	NA	NA	526	-0.059	0.9532	?-	0	0	0	1
1231	cg11970289	NA	NA	3206	-0.735	0.4622	--	44.2	1.791	1	0.1808
1232	cg07185695	NA	NA	3206	-0.737	0.4609	--	0	0.384	1	0.5353
1233	cg03392673	NA	NA	2680	-0.105	0.9167	-?	0	0	0	1
1234	cg18870532	NA	NA	3206	0.707	0.4794	+-	48.8	1.954	1	0.1622
1235	cg10220065	NA	NA	526	-0.045	0.964	?-	0	0	0	1
1236	cg16861338	NA	NA	526	1.204	0.2285	?+	0	0	0	1
1237	cg00894110	NA	NA	526	2.555	0.01061	?+	0	0	0	1
1238	cg24523448	NA	NA	526	-0.389	0.6976	?-	0	0	0	1
1239	cg04094178	NA	NA	3206	-0.494	0.6215	--	0	0.161	1	0.6878
1240	cg02668819	NA	NA	3206	1.787	0.07397	++	20.8	1.263	1	0.2611
1241	cg19101324	NA	NA	526	1.247	0.2125	?+	0	0	0	1
1242	cg27153944	NA	NA	526	-1.869	0.06163	?-	0	0	0	1
1243	cg10962565	NA	NA	526	3.222	0.001275	?+	0	0	0	1
1244	cg06194186	NA	NA	2680	0.224	0.823	+?	0	0	0	1
1245	cg03624917	NA	NA	526	2.009	0.04453	?+	0	0	0	1
1246	cg20253892	NA	NA	3206	-0.391	0.6957	-+	0	0.232	1	0.63
1247	cg02052154	NA	NA	526	0.171	0.8644	?+	0	0	0	1
1248	cg06639701	NA	NA	526	2.595	0.00947	?+	0	0	0	1
1249	cg21519785	NA	NA	526	1.65	0.09885	?+	0	0	0	1
1250	cg16448223	NA	NA	3206	-2.044	0.041	--	0	0.434	1	0.51
1251	cg05560273	NA	NA	526	1.637	0.1017	?+	0	0	0	1
1252	cg08585004	NA	NA	526	2.692	0.007107	?+	0	0	0	1
1253	cg00417576	NA	NA	3206	-0.07	0.9444	-+	50.5	2.02	1	0.1553
1254	cg05240166	NA	NA	3206	-0.685	0.4931	+-	87.2	7.817	1	0.005175
1255	cg05606407	NA	NA	526	2.007	0.04478	?+	0	0	0	1
1256	cg20378131	NA	NA	526	-0.626	0.5312	?-	0	0	0	1
1257	cg14289738	NA	NA	3206	1.221	0.222	++	0	0.434	1	0.5098
1258	cg12802402	NA	NA	526	0.267	0.7893	?+	0	0	0	1
1259	cg11234065	NA	NA	3206	-0.093	0.9256	+-	72.9	3.688	1	0.05481
1260	cg00043005	NA	NA	3206	3.43	0.0006039	++	27.7	1.383	1	0.2395
1261	cg13235942	NA	NA	526	-1.338	0.1809	?-	0	0	0	1
1262	cg12708188	NA	NA	526	0.429	0.6677	?+	0	0	0	1
1263	cg20375836	NA	NA	3206	0.477	0.6331	++	0	0.052	1	0.8192
1264	cg26568031	NA	NA	3206	0.779	0.4362	++	0	0.104	1	0.747
1265	cg13455444	NA	NA	3206	0.705	0.4807	++	0	0.478	1	0.4894
1266	cg08951903	NA	NA	3206	-2.135	0.03277	--	0	0.001	1	0.9753
1267	cg19828277	NA	NA	3206	1.101	0.2711	++	0	0.669	1	0.4133
1268	cg00986034	NA	NA	526	1.172	0.2413	?+	0	0	0	1
1269	cg01193159	NA	NA	526	1.641	0.1008	?+	0	0	0	1
1270	cg23840115	NA	NA	526	-1.725	0.08444	?-	0	0	0	1
1271	cg11709413	NA	NA	526	-1.837	0.06614	?-	0	0	0	1
1272	cg04170530	NA	NA	526	2.248	0.02458	?+	0	0	0	1
1273	cg12022183	NA	NA	526	-0.448	0.6544	?-	0	0	0	1
1274	cg13663057	NA	NA	3206	1.013	0.3109	++	19.2	1.238	1	0.2659
1275	cg12073319	NA	NA	3206	-0.471	0.6375	-+	0	0.528	1	0.4676
1276	cg03387930	NA	NA	3206	1.303	0.1926	+-	0	0.513	1	0.474
1277	cg15385429	NA	NA	526	0.823	0.4103	?+	0	0	0	1
1278	cg08897890	NA	NA	526	-1.451	0.1467	?-	0	0	0	1
1279	cg11589832	NA	NA	526	1.637	0.1016	?+	0	0	0	1
1280	cg06648701	NA	NA	526	-0.227	0.8201	?-	0	0	0	1
1281	cg01877450	NA	NA	3206	-0.459	0.6462	--	0	0.678	1	0.4103
1282	cg20027296	NA	NA	3206	0.486	0.6272	+-	0	0.806	1	0.3694
1283	cg13911785	NA	NA	3206	-1.004	0.3152	-+	2.8	1.029	1	0.3104
1284	cg06809522	NA	NA	526	-1.463	0.1434	?-	0	0	0	1
1285	cg11052578	NA	NA	526	-1.67	0.095	?-	0	0	0	1
1286	cg04873698	NA	NA	526	2.676	0.007458	?+	0	0	0	1
1287	cg04311209	NA	NA	526	-0.138	0.8901	?-	0	0	0	1
1288	cg22962883	NA	NA	2680	-0.632	0.5277	-?	0	0	0	1
1289	cg22122219	NA	NA	526	-0.272	0.7853	?-	0	0	0	1
1290	cg25020728	NA	NA	3206	0.293	0.7695	+-	0	0.451	1	0.5019
1291	cg13547803	NA	NA	3206	-0.8	0.4239	--	0	0.226	1	0.6345
1292	cg24564492	NA	NA	3206	0.375	0.7079	-+	20.3	1.255	1	0.2626
1293	cg12904718	NA	NA	526	0.265	0.7906	?+	0	0	0	1
1294	cg04929703	NA	NA	3206	-0.013	0.9894	-+	0	0.02	1	0.8887
1295	cg21789112	NA	NA	526	2.296	0.02166	?+	0	0	0	1
1296	cg05780620	NA	NA	526	-0.094	0.925	?-	0	0	0	1
1297	cg00278517	NA	NA	3206	1.19	0.2341	++	0	0.388	1	0.5334
1298	cg11168621	NA	NA	526	2.289	0.02207	?+	0	0	0	1
1299	cg18676803	NA	NA	3206	0.327	0.7434	++	0	0.037	1	0.8481
1300	cg09696486	NA	NA	3206	2.501	0.01238	++	34.3	1.523	1	0.2171
1301	cg02361363	NA	NA	3206	-1.909	0.05626	--	0	0.407	1	0.5233
1302	cg04246236	NA	NA	526	-0.155	0.8768	?-	0	0	0	1
1303	cg16911296	NA	NA	3206	-1.279	0.2008	--	0	0.246	1	0.6199
1304	cg12922297	NA	NA	526	2.478	0.01321	?+	0	0	0	1
1305	cg11843414	NA	NA	526	-0.922	0.3563	?-	0	0	0	1
1306	cg05841659	NA	NA	3206	-2.035	0.04184	--	0	0.061	1	0.8048
1307	cg21816393	NA	NA	2680	0.049	0.9611	+?	0	0	0	1
1308	cg00702489	NA	NA	526	-0.282	0.778	?-	0	0	0	1
1309	cg21808433	NA	NA	526	2.331	0.01976	?+	0	0	0	1
1310	cg03423038	NA	NA	526	0.01	0.9921	?+	0	0	0	1
1311	cg17623974	NA	NA	526	-0.577	0.5637	?-	0	0	0	1
1312	cg06929425	NA	NA	526	2.388	0.01696	?+	0	0	0	1
1313	cg13165140	NA	NA	3206	0.222	0.8242	+-	89.3	9.331	1	0.002253
1314	cg10979879	NA	NA	526	1.492	0.1358	?+	0	0	0	1
1315	cg10784143	NA	NA	3206	1.439	0.15	++	78.9	4.749	1	0.02931
1316	cg10567320	NA	NA	526	3.298	0.0009754	?+	0	0	0	1
1317	cg14559045	NA	NA	526	1.931	0.05352	?+	0	0	0	1
1318	cg07811644	NA	NA	3206	-0.667	0.505	--	9.9	1.11	1	0.2921
1319	cg12455762	NA	NA	3206	0.374	0.7086	+-	0	0.206	1	0.6499
1320	cg20131013	NA	NA	3206	-2.103	0.03549	--	0	0.078	1	0.7794
1321	cg00203035	NA	NA	3206	0.863	0.3884	+-	79.7	4.927	1	0.02644
1322	cg10831284	NA	NA	526	2.161	0.03072	?+	0	0	0	1
1323	cg24686734	NA	NA	3206	-0.725	0.4683	-+	51.3	2.054	1	0.1518
1324	cg06944522	NA	NA	526	1.127	0.2596	?+	0	0	0	1
1325	cg09424554	NA	NA	3206	-0.153	0.8783	-+	80.7	5.176	1	0.02289
1326	cg01853276	NA	NA	3206	-0.129	0.8976	+-	59.2	2.453	1	0.1173
1327	cg00041368	NA	NA	3206	1.51	0.131	++	82.6	5.752	1	0.01647
1328	cg12223734	NA	NA	3206	0.013	0.9893	+-	48.3	1.934	1	0.1643
1329	cg02131639	NA	NA	3206	-1.348	0.1777	--	39.9	1.664	1	0.197
1330	cg07793724	NA	NA	526	-2.043	0.04107	?-	0	0	0	1
1331	cg01015652	NA	NA	3206	-0.761	0.4466	-+	23.2	1.303	1	0.2537
1332	cg09123519	NA	NA	526	0.426	0.6702	?+	0	0	0	1
1333	cg09357202	NA	NA	526	0.383	0.7019	?+	0	0	0	1
1334	cg02997874	NA	NA	3206	2.373	0.01766	++	66.4	2.973	1	0.08465
1335	cg14091626	NA	NA	2680	-0.618	0.5365	-?	0	0	0	1
1336	cg23065882	NA	NA	526	1.995	0.04609	?+	0	0	0	1
1337	cg11116396	NA	NA	526	0.187	0.852	?+	0	0	0	1
1338	cg03919230	NA	NA	526	-1.036	0.3003	?-	0	0	0	1
1339	cg01205267	NA	NA	3206	-0.291	0.7714	+-	79.5	4.886	1	0.02707
1340	cg02825211	NA	NA	3206	-1.021	0.307	-+	0	0.479	1	0.4888
1341	cg16755863	NA	NA	2680	-0.242	0.8087	-?	0	0	0	1
1342	cg18594671	NA	NA	526	-1.033	0.3018	?-	0	0	0	1
1343	cg10483813	NA	NA	2680	-0.246	0.8059	-?	0	0	0	1
1344	cg03843852	NA	NA	3206	1.273	0.2029	++	0	0.113	1	0.7364
1345	cg09238957	NA	NA	3206	1.967	0.04924	++	70.5	3.393	1	0.06547
1346	cg11312037	NA	NA	526	1.929	0.05375	?+	0	0	0	1
1347	cg18176689	NA	NA	3206	0.71	0.4776	+-	0	0.853	1	0.3558
1348	cg18706184	NA	NA	526	2.208	0.02727	?+	0	0	0	1
1349	cg22297146	NA	NA	3206	0.702	0.4829	++	0	0.046	1	0.8302
1350	cg17979458	NA	NA	3206	0.745	0.4564	-+	69.9	3.322	1	0.06836
1351	cg11803838	NA	NA	3206	2.214	0.02685	++	0	0.485	1	0.486
1352	cg10157084	NA	NA	526	-0.689	0.4908	?-	0	0	0	1
1353	cg14184524	NA	NA	3206	0.053	0.9581	+-	79.3	4.821	1	0.02812
1354	cg11401293	NA	NA	3206	-1.285	0.1988	--	72	3.567	1	0.05895
1355	cg12696666	NA	NA	526	-0.665	0.506	?-	0	0	0	1
1356	cg01807241	NA	NA	3206	-0.099	0.9208	-+	0	0.697	1	0.4037
1357	cg18256630	NA	NA	3206	1.928	0.05388	++	21.7	1.277	1	0.2585
1358	cg27593881	NA	NA	526	-0.942	0.3459	?-	0	0	0	1
1359	cg13992946	NA	NA	526	-0.177	0.8595	?-	0	0	0	1
1360	cg16659246	NA	NA	3206	-0.107	0.9148	-+	0	0.664	1	0.415
1361	cg02991338	NA	NA	3206	-0.319	0.7494	--	0	0.046	1	0.8304
1362	cg10095719	NA	NA	2680	-1.534	0.1251	-?	0	0	0	1
1363	cg22177175	NA	NA	526	0.923	0.356	?+	0	0	0	1
1364	cg19814174	NA	NA	3206	-0.349	0.7273	-+	85.5	6.892	1	0.00866
1365	cg14781755	NA	NA	526	-1.494	0.1351	?-	0	0	0	1
1366	cg03205844	NA	NA	3206	2.372	0.01769	++	0	0.596	1	0.4403
1367	cg03601836	NA	NA	3206	1.21	0.2261	++	40.5	1.682	1	0.1946
1368	cg08782481	NA	NA	3206	-1.715	0.08626	--	0	0.165	1	0.6844
1369	cg22938071	NA	NA	526	-0.309	0.7576	?-	0	0	0	1
1370	cg08362529	NA	NA	526	1.555	0.12	?+	0	0	0	1
1371	cg24029114	NA	NA	526	-0.168	0.8665	?-	0	0	0	1
1372	cg04250867	NA	NA	3206	-0.233	0.816	+-	0	0.7	1	0.4027
1373	cg09908805	NA	NA	526	-1.368	0.1714	?-	0	0	0	1
1374	cg00143868	NA	NA	3206	1.051	0.293	+-	0	0.599	1	0.439
1375	cg17302925	NA	NA	526	1.07	0.2846	?+	0	0	0	1
1376	cg06181674	NA	NA	526	1.721	0.08525	?+	0	0	0	1
1377	cg00121091	NA	NA	526	0.349	0.7269	?+	0	0	0	1
1378	cg11206084	NA	NA	3206	0.332	0.7402	++	0	0	1	0.9959
1379	cg08223699	NA	NA	526	-1.195	0.2319	?-	0	0	0	1
1380	cg10325694	NA	NA	526	2.055	0.03991	?+	0	0	0	1
1381	cg01615114	NA	NA	3206	-0.585	0.5585	+-	49.9	1.998	1	0.1576
1382	cg22669624	NA	NA	526	1.125	0.2605	?+	0	0	0	1
1383	cg16675872	NA	NA	3206	1.632	0.1026	++	25	1.333	1	0.2483
1384	cg03307958	NA	NA	2680	-0.147	0.8832	-?	0	0	0	1
1385	cg24309730	NA	NA	3206	-0.303	0.7622	-+	26.2	1.355	1	0.2445
1386	cg09579722	NA	NA	526	2.079	0.03763	?+	0	0	0	1
1387	cg05181795	NA	NA	2680	-0.446	0.6554	-?	0	0	0	1
1388	cg09585751	NA	NA	526	0.634	0.5262	?+	0	0	0	1
1389	cg03444940	NA	NA	2680	-0.353	0.7241	-?	0	0	0	1
1390	cg15995935	NA	NA	3206	-0.345	0.7302	+-	95.7	23.122	1	1.52E-06
1391	cg07077115	NA	NA	3206	-0.183	0.8551	+-	13.1	1.151	1	0.2834
1392	cg17649408	NA	NA	526	-1.888	0.05905	?-	0	0	0	1
1393	cg06980565	NA	NA	3206	1.773	0.07618	++	87.6	8.081	1	0.004473
1394	cg15509461	NA	NA	526	-0.904	0.3659	?-	0	0	0	1
1395	cg02008229	NA	NA	526	-0.264	0.7921	?-	0	0	0	1
1396	cg10907868	NA	NA	3206	-1.895	0.05809	--	0	0.409	1	0.5226
1397	cg16106386	NA	NA	526	1.229	0.2192	?+	0	0	0	1
1398	cg03498228	NA	NA	3206	2.802	0.005086	++	66.7	3.001	1	0.0832
1399	cg14630735	NA	NA	526	-0.804	0.4216	?-	0	0	0	1
1400	cg07308324	NA	NA	526	-1.415	0.1571	?-	0	0	0	1
1401	cg17443058	NA	NA	526	0.449	0.6536	?+	0	0	0	1
1402	cg15605409	NA	NA	3206	-0.687	0.4918	--	0	0.078	1	0.7805
1403	cg01922450	NA	NA	3206	1.228	0.2195	++	63.6	2.75	1	0.09726
1404	cg21015582	NA	NA	526	2.092	0.03645	?+	0	0	0	1
1405	cg02369450	NA	NA	2680	-0.906	0.3651	-?	0	0	0	1
1406	cg22826916	NA	NA	526	-2.096	0.03606	?-	0	0	0	1
1407	cg10170944	NA	NA	526	-2.683	0.007292	?-	0	0	0	1
1408	cg04667392	NA	NA	526	-0.896	0.37	?-	0	0	0	1
1409	cg22850158	NA	NA	526	-1.483	0.138	?-	0	0	0	1
1410	cg06416831	NA	NA	3206	-0.229	0.819	-+	85.5	6.877	1	0.008731
1411	cg05816432	NA	NA	526	0.062	0.9509	?+	0	0	0	1
1412	cg12806681	NA	NA	3206	1.84	0.0657	++	0	0.195	1	0.6585
1413	cg05108819	NA	NA	526	1.676	0.09369	?+	0	0	0	1
1414	cg06852605	NA	NA	526	1.667	0.09547	?+	0	0	0	1
1415	cg19455016	NA	NA	526	-1.089	0.2761	?-	0	0	0	1
1416	cg10880676	NA	NA	526	-0.692	0.489	?-	0	0	0	1
1417	cg25400422	NA	NA	3206	-1.528	0.1264	-+	83.7	6.149	1	0.01315
1418	cg09874310	NA	NA	526	1.352	0.1764	?+	0	0	0	1
1419	cg21060777	NA	NA	526	2.575	0.01004	?+	0	0	0	1
1420	cg09387117	NA	NA	526	-0.874	0.3819	?-	0	0	0	1
1421	cg00651626	NA	NA	526	1.627	0.1038	?+	0	0	0	1
1422	cg04201527	NA	NA	3206	-0.667	0.5045	+-	67.5	3.082	1	0.07918
1423	cg01485247	NA	NA	3206	-1.707	0.08791	--	13.2	1.152	1	0.2831
1424	cg10540364	NA	NA	3206	-0.814	0.4155	--	0	0.067	1	0.7955
1425	cg22423294	NA	NA	3206	-0.846	0.3977	-+	79.3	4.823	1	0.02809
1426	cg10283595	NA	NA	526	0.108	0.9143	?+	0	0	0	1
1427	cg18629698	NA	NA	526	-2.085	0.03708	?-	0	0	0	1
1428	cg04034241	NA	NA	526	0.53	0.5961	?+	0	0	0	1
1429	cg09572514	NA	NA	526	-0.892	0.3722	?-	0	0	0	1
1430	cg14917557	NA	NA	526	0.638	0.5236	?+	0	0	0	1
1431	cg19774351	NA	NA	3206	0.846	0.3973	+-	44.6	1.806	1	0.179
1432	cg11511638	NA	NA	526	0.248	0.8044	?+	0	0	0	1
1433	cg12716379	NA	NA	526	-1.48	0.1388	?-	0	0	0	1
1434	cg09895653	NA	NA	3206	-0.374	0.7084	+-	0	0.93	1	0.3349
1435	cg15636406	NA	NA	526	3.072	0.002127	?+	0	0	0	1
1436	cg14526288	NA	NA	526	0.294	0.7689	?+	0	0	0	1
1437	cg17138624	NA	NA	526	-2.503	0.01233	?-	0	0	0	1
1438	cg00926502	NA	NA	3206	-1.677	0.09347	--	0	0.355	1	0.5513
1439	cg21731779	NA	NA	526	1.252	0.2107	?+	0	0	0	1
1440	cg04646205	NA	NA	3206	-0.943	0.3459	--	0	0.004	1	0.951
1441	cg16599744	NA	NA	526	-0.772	0.4404	?-	0	0	0	1
1442	cg11308335	NA	NA	526	-1.164	0.2443	?-	0	0	0	1
1443	cg18211157	NA	NA	3206	-1.848	0.06466	-+	77.2	4.395	1	0.03605
1444	cg05912182	NA	NA	526	0.597	0.5508	?+	0	0	0	1
1445	cg08348785	NA	NA	526	1.638	0.1013	?+	0	0	0	1
1446	cg06897797	NA	NA	526	-0.607	0.5439	?-	0	0	0	1
1447	cg14093792	NA	NA	3206	0.39	0.6964	-+	42	1.724	1	0.1892
1448	cg03066081	NA	NA	3206	-0.444	0.6568	+-	31.9	1.469	1	0.2255
1449	cg04922949	NA	NA	526	-0.808	0.4192	?-	0	0	0	1
1450	cg22894517	NA	NA	3206	-1.089	0.2763	-+	0	0.278	1	0.5978
1451	cg06942064	NA	NA	3206	-1.145	0.252	--	0	0.121	1	0.7278
1452	cg06870213	NA	NA	3206	0.5	0.6173	++	0	0	1	0.9934
1453	cg03929570	NA	NA	3206	-0.494	0.6214	-+	0	0.284	1	0.5943
1454	cg26695784	NA	NA	526	1.956	0.0505	?+	0	0	0	1
1455	cg07415792	NA	NA	526	-1.255	0.2095	?-	0	0	0	1
1456	cg20894640	NA	NA	3206	-0.981	0.3267	--	0	0.078	1	0.7799
1457	cg01995320	NA	NA	526	-0.833	0.4049	?-	0	0	0	1
1458	cg09803359	NA	NA	526	0.491	0.6234	?+	0	0	0	1
1459	cg04627496	NA	NA	3206	0.584	0.5591	++	0	0.006	1	0.9374
1460	cg25198584	NA	NA	3206	-0.19	0.8494	-+	0	0.286	1	0.5926
1461	cg04095339	NA	NA	3206	1.364	0.1726	++	0	0.13	1	0.7189
1462	cg25374830	NA	NA	3206	0.116	0.9079	-+	32.1	1.472	1	0.225
1463	cg01960300	NA	NA	3206	-0.04	0.9683	+-	0	0.071	1	0.7894
1464	cg20336788	NA	NA	526	-1.532	0.1255	?-	0	0	0	1
1465	cg03890680	NA	NA	3206	-0.278	0.7813	+-	74.7	3.954	1	0.04676
1466	cg01067718	NA	NA	526	0.98	0.3271	?+	0	0	0	1
1467	ch.7.924839R	NA	NA	526	-0.53	0.5962	?-	0	0	0	1
1468	cg13116061	NA	NA	3206	0.954	0.3401	++	0	0.759	1	0.3836
1469	cg17347400	NA	NA	3206	0.099	0.921	+-	0	0.063	1	0.8021
1470	cg09104050	NA	NA	3206	-0.63	0.5287	--	0	0.048	1	0.8268
1471	cg11142522	NA	NA	3206	-0.204	0.8382	-+	0	0.938	1	0.3327
1472	cg22340571	NA	NA	526	-1.351	0.1767	?-	0	0	0	1
1473	cg05431357	NA	NA	526	-2.446	0.01443	?-	0	0	0	1
1474	cg06699201	NA	NA	526	-0.35	0.7265	?-	0	0	0	1
1475	cg11002670	NA	NA	526	-1.082	0.2793	?-	0	0	0	1
1476	cg19802638	NA	NA	526	1.998	0.04576	?+	0	0	0	1
1477	cg22573746	NA	NA	526	-0.898	0.3693	?-	0	0	0	1
1478	cg11438150	NA	NA	2680	-0.384	0.7008	-?	0	0	0	1
1479	cg24859800	NA	NA	3206	-0.193	0.8466	-+	0	0.283	1	0.5946
1480	cg22940211	NA	NA	526	-0.948	0.3432	?-	0	0	0	1
1481	cg24055633	NA	NA	526	-0.073	0.9421	?-	0	0	0	1
1482	cg15101245	NA	NA	3206	-0.638	0.5231	+-	77.4	4.434	1	0.03523
1483	cg10642094	NA	NA	2680	1.015	0.31	+?	0	0	0	1
1484	cg17005273	NA	NA	3206	-1.359	0.1742	--	0	0.705	1	0.401
1485	cg05596757	NA	NA	526	-2.797	0.005161	?-	0	0	0	1
1486	cg05833209	NA	NA	526	0.996	0.3192	?+	0	0	0	1
1487	cg21908039	NA	NA	526	-0.485	0.6274	?-	0	0	0	1
1488	cg24642459	NA	NA	526	0.847	0.397	?+	0	0	0	1
1489	cg17503823	NA	NA	526	-2.28	0.02261	?-	0	0	0	1
1490	cg00978814	NA	NA	526	0.612	0.5406	?+	0	0	0	1
1491	cg19767048	NA	NA	526	1.073	0.2834	?+	0	0	0	1
1492	cg13007109	NA	NA	526	0.78	0.4354	?+	0	0	0	1
1493	cg10985987	NA	NA	3206	-0.461	0.645	--	0	0.922	1	0.337
1494	cg26247186	NA	NA	3206	0.188	0.8507	+-	0	0.704	1	0.4014
1495	cg00366716	NA	NA	526	0.628	0.5301	?+	0	0	0	1
1496	cg26899925	NA	NA	526	-1.038	0.2992	?-	0	0	0	1
1497	cg11792951	NA	NA	526	0.715	0.4746	?+	0	0	0	1
1498	cg17526952	NA	NA	3206	-0.623	0.5335	--	7.1	1.076	1	0.2996
1499	cg18182548	NA	NA	3206	-0.582	0.5605	-+	0	0.278	1	0.5979
1500	cg20187825	NA	NA	3206	-0.419	0.6749	-+	0	0.201	1	0.6541
1501	cg17893846	NA	NA	526	-0.059	0.9526	?-	0	0	0	1
1502	cg02343192	NA	NA	526	1.671	0.09463	?+	0	0	0	1
1503	cg02970830	NA	NA	3206	1.373	0.1697	++	0	0.328	1	0.5668
1504	cg06310690	NA	NA	3206	1.305	0.192	+-	45	1.818	1	0.1776
1505	cg18586203	NA	NA	3206	1.091	0.2755	++	61.6	2.605	1	0.1065
1506	cg26135290	NA	NA	526	0.044	0.9652	?+	0	0	0	1
1507	cg12961714	NA	NA	3206	-1.353	0.1761	--	0	0.876	1	0.3493
1508	cg15459419	NA	NA	526	1.056	0.291	?+	0	0	0	1
1509	cg09274849	NA	NA	526	-1.416	0.1567	?-	0	0	0	1
1510	cg03289872	NA	NA	3206	-0.762	0.446	--	0	0.106	1	0.7446
1511	cg01302034	NA	NA	526	-0.442	0.6588	?-	0	0	0	1
1512	cg04189320	NA	NA	526	0.074	0.9413	?+	0	0	0	1
1513	cg01652665	NA	NA	2680	-1.141	0.2539	-?	0	0	0	1
1514	cg08381620	NA	NA	3206	-2.753	0.005899	--	36	1.562	1	0.2114
1515	cg16008164	NA	NA	526	1.084	0.2785	?+	0	0	0	1
1516	cg27484878	NA	NA	3206	-1.137	0.2555	+-	85	6.685	1	0.009725
1517	cg14445914	NA	NA	3206	-0.054	0.9569	--	0	0.006	1	0.9374
1518	cg02478770	NA	NA	526	1.71	0.08726	?+	0	0	0	1
1519	cg09329930	NA	NA	3206	2.56	0.01047	++	30.4	1.437	1	0.2307
1520	cg21232080	NA	NA	526	0.441	0.6589	?+	0	0	0	1
1521	cg00405086	NA	NA	3206	-0.53	0.5965	--	29.5	1.419	1	0.2336
1522	cg22637030	NA	NA	526	1.666	0.09577	?+	0	0	0	1
1523	cg04297105	NA	NA	3206	0.109	0.9133	+-	6.5	1.069	1	0.3011
1524	cg09185599	NA	NA	526	1.249	0.2117	?+	0	0	0	1
1525	cg26616156	NA	NA	3206	-0.764	0.4446	--	0	0.007	1	0.931
1526	cg05376491	NA	NA	526	-0.366	0.7145	?-	0	0	0	1
1527	cg17076921	NA	NA	3206	0.311	0.7561	+-	68.6	3.182	1	0.07444
1528	cg21936746	NA	NA	526	0.54	0.589	?+	0	0	0	1
1529	cg01143579	NA	NA	3206	-0.957	0.3388	--	0	0.008	1	0.9281
1530	cg09822482	NA	NA	3206	1.104	0.2696	++	0	0.057	1	0.8116
1531	cg21243150	NA	NA	3206	0.563	0.5733	++	0	0.525	1	0.4688
1532	cg26234223	NA	NA	3206	-1.513	0.1303	--	0	0.011	1	0.9161
1533	cg26236278	NA	NA	3206	1.542	0.1232	++	61	2.561	1	0.1095
1534	cg08045192	NA	NA	3206	3.342	0.0008315	++	0	0.997	1	0.3181
1535	cg00627998	NA	NA	3206	1.589	0.1121	++	59.3	2.455	1	0.1172
1536	cg23939408	NA	NA	526	1.688	0.09141	?+	0	0	0	1
1537	cg16147002	NA	NA	526	-0.604	0.5455	?-	0	0	0	1
1538	cg17575567	NA	NA	526	-1.735	0.08266	?-	0	0	0	1
1539	cg00422519	NA	NA	526	2.152	0.0314	?+	0	0	0	1
1540	cg20994177	NA	NA	526	1.375	0.1691	?+	0	0	0	1
1541	cg04487506	NA	NA	3206	-0.568	0.5699	+-	53.7	2.16	1	0.1416
1542	cg01101556	NA	NA	526	0.566	0.5716	?+	0	0	0	1
1543	cg00531400	NA	NA	3206	0.352	0.725	+-	77.5	4.448	1	0.03495
1544	cg08353712	NA	NA	526	-0.333	0.739	?-	0	0	0	1
1545	cg17395277	NA	NA	526	1.419	0.1558	?+	0	0	0	1
1546	cg14627091	NA	NA	3206	-1.985	0.0471	-+	79.5	4.882	1	0.02713
1547	cg01591190	NA	NA	526	-2.751	0.005935	?-	0	0	0	1
1548	cg15388355	NA	NA	526	1.364	0.1726	?+	0	0	0	1
1549	cg10045909	NA	NA	3206	-0.219	0.8266	+-	0	0.507	1	0.4764
1550	cg11192416	NA	NA	3206	-0.177	0.8596	--	0	0.107	1	0.7436
1551	cg06727629	NA	NA	526	-0.209	0.8342	?-	0	0	0	1
1552	cg25184910	NA	NA	3206	-0.368	0.7126	+-	33.4	1.503	1	0.2203
1553	cg26546703	NA	NA	526	1.385	0.166	?+	0	0	0	1
1554	cg14154527	NA	NA	526	-0.912	0.3619	?-	0	0	0	1
1555	cg09561029	NA	NA	2680	0.807	0.4196	+?	0	0	0	1
1556	cg09974965	NA	NA	526	-1.191	0.2335	?-	0	0	0	1
1557	cg14217157	NA	NA	526	0.747	0.4552	?+	0	0	0	1
1558	cg16781502	NA	NA	3206	0.172	0.8638	-+	89.1	9.186	1	0.002438
1559	cg17948740	NA	NA	526	-0.046	0.9631	?-	0	0	0	1
1560	cg02099891	NA	NA	526	0.985	0.3248	?+	0	0	0	1
1561	cg18323141	NA	NA	526	-0.741	0.4587	?-	0	0	0	1
1562	cg08486307	NA	NA	526	-0.24	0.8107	?-	0	0	0	1
1563	cg12776156	NA	NA	3206	-1.057	0.2904	-+	17.9	1.218	1	0.2697
1564	cg16062558	NA	NA	3206	0.339	0.7348	+-	60.1	2.509	1	0.1132
1565	cg10412286	NA	NA	3206	0.301	0.7634	-+	0	0.603	1	0.4376
1566	cg11048518	NA	NA	526	-1.04	0.2983	?-	0	0	0	1
1567	cg06286328	NA	NA	526	-0.827	0.4085	?-	0	0	0	1
1568	cg18683912	NA	NA	526	1.56	0.1188	?+	0	0	0	1
1569	cg18103756	NA	NA	2680	-0.508	0.6113	-?	0	0	0	1
1570	cg16216674	NA	NA	3206	-0.846	0.3977	--	38.2	1.617	1	0.2035
1571	cg08106415	NA	NA	526	-1.718	0.08586	?-	0	0	0	1
1572	cg00629563	NA	NA	2680	0.067	0.9467	+?	0	0	0	1
1573	cg06211794	NA	NA	2680	0.441	0.6596	+?	0	0	0	1
1574	cg19251326	NA	NA	3206	0.19	0.8496	-+	68	3.127	1	0.07699
1575	cg19743881	NA	NA	526	1.796	0.07248	?+	0	0	0	1
1576	cg08847382	NA	NA	3206	-0.068	0.9457	-+	35.3	1.547	1	0.2136
1577	cg13297560	NA	NA	3206	0.934	0.3503	++	0	0.016	1	0.8983
1578	cg27662803	NA	NA	526	-0.744	0.4566	?-	0	0	0	1
1579	cg01814537	NA	NA	3206	1.719	0.08568	++	42.1	1.729	1	0.1886
1580	cg09997082	NA	NA	3206	-0.928	0.3534	--	0	0.833	1	0.3613
1581	cg13687784	NA	NA	3206	1.227	0.22	+-	22.8	1.296	1	0.2549
1582	cg17658634	NA	NA	3206	-2.181	0.02919	--	0	0.004	1	0.9508
1583	cg21069500	NA	NA	3206	-1.189	0.2343	--	0	0.361	1	0.5478
1584	cg11175099	NA	NA	526	1.6	0.1097	?+	0	0	0	1
1585	cg15589547	NA	NA	526	-0.319	0.7496	?-	0	0	0	1
1586	cg08128000	NA	NA	526	0.718	0.4725	?+	0	0	0	1
1587	cg24481339	NA	NA	526	0.584	0.5594	?+	0	0	0	1
1588	cg24748365	NA	NA	526	3.149	0.001639	?+	0	0	0	1
1589	cg11635407	NA	NA	3206	0.339	0.7344	-+	81.4	5.388	1	0.02028
1590	cg05301500	NA	NA	3206	-1.796	0.0725	-+	91.2	11.361	1	0.0007501
1591	cg05469026	NA	NA	2680	-1.864	0.06235	-?	0	0	0	1
1592	cg06750292	NA	NA	3206	-0.325	0.7449	-+	26	1.351	1	0.245
1593	cg15000966	NA	NA	3206	-0.755	0.4501	--	0	0.019	1	0.8914
1594	cg07217345	NA	NA	526	-0.633	0.5269	?-	0	0	0	1
1595	cg04594691	NA	NA	3206	0.612	0.5406	-+	74.8	3.961	1	0.04658
1596	cg05029089	NA	NA	3206	1.935	0.05298	++	0	0.637	1	0.4248
1597	cg06478173	NA	NA	3206	-0.674	0.5001	-+	79.9	4.983	1	0.02559
1598	cg07180355	NA	NA	3206	0.377	0.7062	++	0	0.081	1	0.7753
1599	cg17990197	NA	NA	3206	0.535	0.5925	++	22.1	1.284	1	0.2572
1600	cg09317502	NA	NA	3206	-1.577	0.1149	--	70.4	3.377	1	0.0661
1601	cg16074447	NA	NA	526	-0.568	0.5699	?-	0	0	0	1
1602	cg12911678	NA	NA	526	1.715	0.08642	?+	0	0	0	1
1603	cg17556578	NA	NA	3206	-1.354	0.1757	--	20.5	1.257	1	0.2622
1604	cg10438552	NA	NA	3206	1.938	0.05263	++	75.7	4.117	1	0.04246
1605	cg12771118	NA	NA	3206	-0.531	0.5958	-+	69.1	3.237	1	0.07199
1606	cg01212778	NA	NA	526	-1.183	0.2367	?-	0	0	0	1
1607	cg16879574	NA	NA	3206	0.408	0.6831	+-	0	0.175	1	0.6757
1608	cg05535113	NA	NA	2680	-1.489	0.1364	-?	0	0	0	1
1609	cg23553522	NA	NA	526	2.825	0.004727	?+	0	0	0	1
1610	cg02983974	NA	NA	526	-0.983	0.3254	?-	0	0	0	1
1611	cg23332678	NA	NA	3206	0.492	0.623	++	0	0.109	1	0.7416
1612	cg00683340	NA	NA	526	-1.968	0.04911	?-	0	0	0	1
1613	cg07959046	NA	NA	3206	0.083	0.9337	+-	0	0.204	1	0.6517
1614	cg02583796	NA	NA	3206	-0.024	0.9812	+-	10.7	1.119	1	0.2901
1615	cg17643446	NA	NA	526	0.605	0.545	?+	0	0	0	1
1616	cg10154626	NA	NA	3206	-0.63	0.5287	--	49.1	1.965	1	0.161
1617	cg08103612	NA	NA	526	0.61	0.5416	?+	0	0	0	1
1618	cg08247539	NA	NA	526	-0.652	0.5144	?-	0	0	0	1
1619	cg16739796	NA	NA	3206	-0.542	0.5879	--	0	0.089	1	0.7661
1620	cg00474549	NA	NA	526	2.587	0.009684	?+	0	0	0	1
1621	cg17128475	NA	NA	526	1.403	0.1605	?+	0	0	0	1
1622	cg26312108	NA	NA	526	2.065	0.03894	?+	0	0	0	1
1623	cg03254102	NA	NA	3206	1.608	0.1079	++	0	0.016	1	0.899
1624	cg19964176	NA	NA	3206	0.222	0.8245	+-	0	0.166	1	0.6837
1625	cg22860657	NA	NA	526	-1.609	0.1076	?-	0	0	0	1
1626	cg02588659	NA	NA	3206	-0.239	0.8111	+-	70.9	3.434	1	0.06388
1627	cg18358894	NA	NA	3206	0.044	0.965	-+	0	0.848	1	0.357
1628	cg18732867	NA	NA	526	1.981	0.04761	?+	0	0	0	1
1629	cg22992137	NA	NA	3206	-0.756	0.4494	--	0	0.416	1	0.5191
1630	cg24996999	NA	NA	526	0.426	0.6698	?+	0	0	0	1
1631	cg18306816	NA	NA	526	0.021	0.9829	?+	0	0	0	1
1632	cg04367512	NA	NA	526	2.253	0.02423	?+	0	0	0	1
1633	cg11367847	NA	NA	526	0.499	0.6181	?+	0	0	0	1
1634	cg23133762	NA	NA	526	2.09	0.0366	?+	0	0	0	1
1635	cg19498794	NA	NA	3206	-0.51	0.6099	+-	39.4	1.65	1	0.1989
1636	cg27530976	NA	NA	526	1.429	0.1529	?+	0	0	0	1
1637	cg05044414	NA	NA	3206	0.809	0.4185	++	0	0.005	1	0.9427
1638	cg01575886	NA	NA	526	-0.476	0.6338	?-	0	0	0	1
1639	cg23883534	NA	NA	526	1.376	0.1687	?+	0	0	0	1
1640	cg22516138	NA	NA	526	0.326	0.7446	?+	0	0	0	1
1641	cg00100703	NA	NA	3206	-0.693	0.4885	--	29.6	1.42	1	0.2334
1642	cg11313251	NA	NA	526	1.801	0.07165	?+	0	0	0	1
1643	cg12049875	NA	NA	3206	0.783	0.4338	++	54.9	2.216	1	0.1366
1644	cg15781397	NA	NA	2680	-0.911	0.3622	-?	0	0	0	1
1645	cg18740810	NA	NA	3206	0.291	0.7711	+-	9.2	1.101	1	0.294
1646	cg06854275	NA	NA	526	0.302	0.7625	?+	0	0	0	1
1647	cg24049493	NA	NA	3206	1.261	0.2073	++	0	0.378	1	0.5385
1648	cg01544807	NA	NA	3206	0.524	0.6005	++	0	0.003	1	0.9563
1649	cg25855675	NA	NA	526	0.099	0.9209	?+	0	0	0	1
1650	cg02811038	NA	NA	526	-1.148	0.2509	?-	0	0	0	1
1651	cg25149281	NA	NA	526	1.112	0.2663	?+	0	0	0	1
1652	cg23922645	NA	NA	526	-0.49	0.6239	?-	0	0	0	1
1653	cg22498816	NA	NA	526	1.432	0.1523	?+	0	0	0	1
1654	cg07522403	NA	NA	2680	-0.698	0.4849	-?	0	0	0	1
1655	cg09275704	NA	NA	3206	-1.998	0.04574	--	0	0.223	1	0.6364
1656	cg09297702	NA	NA	526	1.052	0.2928	?+	0	0	0	1
1657	cg09243900	NA	NA	3206	1.341	0.1798	++	0	0.249	1	0.618
1658	cg16160244	NA	NA	526	1.444	0.1486	?+	0	0	0	1
1659	cg24737778	NA	NA	526	1.69	0.09101	?+	0	0	0	1
1660	cg13040524	NA	NA	526	0.834	0.404	?+	0	0	0	1
1661	cg20349625	NA	NA	3206	0.643	0.5204	-+	71.6	3.519	1	0.06067
1662	cg03376029	NA	NA	3206	1.31	0.1903	++	0	0.43	1	0.512
1663	cg07788167	NA	NA	2680	0.206	0.8369	+?	0	0	0	1
1664	cg24466229	NA	NA	3206	-0.55	0.5821	-+	9.3	1.102	1	0.2937
1665	cg17707984	NA	NA	3206	-1.583	0.1133	--	0	0.016	1	0.8998
1666	cg25923777	NA	NA	3206	-0.094	0.9252	-+	45	1.817	1	0.1777
1667	cg23660625	NA	NA	3206	0.064	0.9494	-+	78.1	4.566	1	0.03261
1668	cg27548631	NA	NA	3206	-0.111	0.9119	-+	0	0.061	1	0.8042
1669	cg16660677	NA	NA	3206	2.298	0.02155	++	81.4	5.377	1	0.02041
1670	cg06048089	NA	NA	526	-0.031	0.9751	?-	0	0	0	1
1671	cg16514411	NA	NA	526	-0.089	0.929	?-	0	0	0	1
1672	cg14091223	NA	NA	3206	-2.026	0.04277	--	14.7	1.172	1	0.279
1673	cg10752575	NA	NA	3206	2.347	0.01892	++	0	0.75	1	0.3866
1674	cg14102585	NA	NA	2680	2.543	0.01098	+?	0	0	0	1
1675	cg24333105	NA	NA	526	0.24	0.8106	?+	0	0	0	1
1676	cg07966155	NA	NA	526	-0.867	0.3861	?-	0	0	0	1
1677	cg20843598	NA	NA	526	1.114	0.2654	?+	0	0	0	1
1678	cg10149161	NA	NA	2680	-0.126	0.9001	-?	0	0	0	1
1679	cg15913984	NA	NA	526	0.535	0.5929	?+	0	0	0	1
1680	cg18729308	NA	NA	3206	-0.857	0.3913	--	0	0.916	1	0.3385
1681	cg02097429	NA	NA	3206	0.996	0.3193	+-	64.5	2.82	1	0.09311
1682	cg18927901	NA	NA	3206	-0.766	0.4435	+-	74.8	3.967	1	0.04641
1683	cg07651766	NA	NA	526	-0.786	0.4321	?-	0	0	0	1
1684	cg23687169	NA	NA	526	-1.27	0.2041	?-	0	0	0	1
1685	cg17337774	NA	NA	526	0.505	0.6135	?+	0	0	0	1
1686	cg25564749	NA	NA	526	-1.092	0.2749	?-	0	0	0	1
1687	cg08846112	NA	NA	2680	0.539	0.5897	+?	0	0	0	1
1688	cg06991787	NA	NA	526	0.725	0.4687	?+	0	0	0	1
1689	cg07270285	NA	NA	3206	0.019	0.9849	-+	86.7	7.542	1	0.006029
1690	cg14665788	NA	NA	526	1.782	0.07482	?+	0	0	0	1
1691	cg03408033	NA	NA	3206	0.817	0.4142	+-	72.2	3.593	1	0.05802
1692	cg01574642	NA	NA	526	0.483	0.6291	?+	0	0	0	1
1693	cg00103243	NA	NA	526	1.731	0.0834	?+	0	0	0	1
1694	cg04685880	NA	NA	3206	-0.117	0.9066	+-	0	0.19	1	0.6631
1695	cg07184988	NA	NA	3206	-1.203	0.2292	--	0	0.302	1	0.5825
1696	cg09382002	NA	NA	3206	0.054	0.9572	-+	0	0.764	1	0.3822
1697	cg15325658	NA	NA	2680	0.554	0.5798	+?	0	0	0	1
1698	cg01098612	NA	NA	526	1.852	0.06401	?+	0	0	0	1
1699	cg22226821	NA	NA	3206	-0.727	0.4675	--	0.8	1.008	1	0.3154
1700	cg11223816	NA	NA	3206	-1.193	0.233	--	0	0.279	1	0.5972
1701	cg11313355	NA	NA	3206	1.724	0.08476	++	0	0.381	1	0.5373
1702	cg03048622	NA	NA	526	-2.015	0.04388	?-	0	0	0	1
1703	cg22804839	NA	NA	3206	-0.022	0.9827	-+	86.9	7.655	1	0.005662
1704	cg03108005	NA	NA	526	-0.888	0.3743	?-	0	0	0	1
1705	cg06685759	NA	NA	526	3.026	0.002481	?+	0	0	0	1
1706	cg05131196	NA	NA	526	0.142	0.8868	?+	0	0	0	1
1707	cg21954521	NA	NA	526	2.428	0.01519	?+	0	0	0	1
1708	cg06523022	NA	NA	3206	-1.198	0.2308	-+	32.2	1.474	1	0.2247
1709	cg05170711	NA	NA	3206	0.138	0.8906	-+	87	7.722	1	0.005456
1710	cg02339298	NA	NA	3206	0.644	0.5195	+-	0	0.167	1	0.6827
1711	cg09236951	NA	NA	526	2.467	0.01363	?+	0	0	0	1
1712	cg03658494	NA	NA	526	-0.944	0.3452	?-	0	0	0	1
1713	cg16356552	NA	NA	2680	0.185	0.8529	+?	0	0	0	1
1714	cg22042302	NA	NA	526	1.902	0.05718	?+	0	0	0	1
1715	cg20019675	NA	NA	526	-0.775	0.4382	?-	0	0	0	1
1716	cg21023831	NA	NA	3206	-0.99	0.3222	--	0	0.894	1	0.3444
1717	cg14006170	NA	NA	3206	0.487	0.6265	+-	21.1	1.267	1	0.2604
1718	cg13118714	NA	NA	526	-2.82	0.004808	?-	0	0	0	1
1719	cg03510159	NA	NA	3206	1.528	0.1266	+-	47.6	1.908	1	0.1672
1720	cg23375912	NA	NA	526	2.824	0.004736	?+	0	0	0	1
1721	cg04009816	NA	NA	526	0.272	0.7855	?+	0	0	0	1
1722	cg05054460	NA	NA	3206	-1.076	0.2819	--	0	0.003	1	0.9532
1723	cg10003623	NA	NA	526	2.221	0.02638	?+	0	0	0	1
1724	cg16961486	NA	NA	526	1.252	0.2107	?+	0	0	0	1
1725	cg11702762	NA	NA	526	-1.745	0.08091	?-	0	0	0	1
1726	cg09312740	NA	NA	526	0.304	0.7612	?+	0	0	0	1
1727	cg16414443	NA	NA	526	-0.249	0.8033	?-	0	0	0	1
1728	cg04752748	NA	NA	526	1.149	0.2507	?+	0	0	0	1
1729	cg27103624	NA	NA	526	-1.311	0.1897	?-	0	0	0	1
1730	cg10128660	NA	NA	526	1.485	0.1374	?+	0	0	0	1
1731	cg23157618	NA	NA	3206	0.045	0.9644	-+	0	0.017	1	0.8954
1732	cg04626603	NA	NA	526	0.539	0.5895	?+	0	0	0	1
1733	cg26981121	NA	NA	526	-0.792	0.4285	?-	0	0	0	1
1734	cg06465946	NA	NA	526	0.25	0.8027	?+	0	0	0	1
1735	cg05050570	NA	NA	526	-0.902	0.3672	?-	0	0	0	1
1736	cg15442679	NA	NA	526	-2.671	0.007564	?-	0	0	0	1
1737	cg02886509	NA	NA	3206	-0.366	0.7147	--	0	0.003	1	0.9557
1738	cg03066080	NA	NA	3206	0.119	0.905	+-	0	0.068	1	0.7942
1739	cg11056696	NA	NA	2680	-1.198	0.2309	-?	0	0	0	1
1740	cg00854448	NA	NA	526	-2.361	0.01823	?-	0	0	0	1
1741	cg04249586	NA	NA	3206	0.321	0.7478	+-	45.9	1.849	1	0.1739
1742	cg05079903	NA	NA	526	0.004	0.9972	?+	0	0	0	1
1743	cg16541160	NA	NA	526	1.319	0.187	?+	0	0	0	1
1744	cg24184687	NA	NA	3206	0.273	0.7848	+-	50.8	2.033	1	0.1539
1745	cg06287058	NA	NA	526	1.054	0.2917	?+	0	0	0	1
1746	cg16129785	NA	NA	526	0.466	0.6409	?+	0	0	0	1
1747	cg03168296	NA	NA	3206	-1.439	0.1502	--	51.2	2.048	1	0.1524
1748	cg09671258	NA	NA	3206	-1.796	0.07242	--	0	0.15	1	0.6985
1749	cg11035737	NA	NA	526	1.217	0.2235	?+	0	0	0	1
1750	cg15869983	NA	NA	526	-0.872	0.3834	?-	0	0	0	1
1751	cg24409253	NA	NA	526	-0.594	0.5524	?-	0	0	0	1
1752	cg05844420	NA	NA	2680	1.048	0.2949	+?	0	0	0	1
1753	cg08189070	NA	NA	526	1.308	0.1908	?+	0	0	0	1
1754	cg07508934	NA	NA	526	1.462	0.1437	?+	0	0	0	1
1755	cg18366108	NA	NA	2680	-0.28	0.7798	-?	0	0	0	1
1756	cg24445165	NA	NA	3206	2.983	0.002856	++	81.6	5.44	1	0.01968
1757	cg07115519	NA	NA	3206	-0.799	0.4243	-+	32.5	1.482	1	0.2234
1758	cg10289504	NA	NA	526	1.85	0.06437	?+	0	0	0	1
1759	cg07748217	NA	NA	3206	2.957	0.003102	++	0	0.176	1	0.6752
1760	cg22570676	NA	NA	526	-0.712	0.4765	?-	0	0	0	1
1761	cg17960051	NA	NA	2680	-1.256	0.2093	-?	0	0	0	1
1762	cg14206979	NA	NA	3206	0.708	0.4786	+-	84.6	6.5	1	0.01079
1763	cg18671743	NA	NA	526	-0.891	0.3727	?-	0	0	0	1
1764	cg23727813	NA	NA	3206	0.363	0.7164	-+	67.9	3.119	1	0.07736
1765	cg06348206	NA	NA	526	0.611	0.5415	?+	0	0	0	1
1766	cg06003976	NA	NA	526	2.074	0.03809	?+	0	0	0	1
1767	cg13248200	NA	NA	3206	-0.845	0.3984	--	66.2	2.963	1	0.0852
1768	cg19451564	NA	NA	526	0.454	0.6496	?+	0	0	0	1
1769	cg26191647	NA	NA	526	-0.71	0.478	?-	0	0	0	1
1770	cg19365527	NA	NA	3206	-0.638	0.5238	-+	92	12.543	1	0.0003977
1771	cg06784218	NA	NA	526	-1.261	0.2072	?-	0	0	0	1
1772	cg04771244	NA	NA	526	-1.945	0.05181	?-	0	0	0	1
1773	cg03035213	NA	NA	3206	-0.282	0.7779	-+	0	0.13	1	0.7186
1774	cg03356115	NA	NA	3206	-1.074	0.283	--	0	0.006	1	0.9384
1775	cg20718736	NA	NA	526	0.142	0.8869	?+	0	0	0	1
1776	cg14611696	NA	NA	526	-0.325	0.7449	?-	0	0	0	1
1777	cg04894671	NA	NA	3206	0.367	0.7139	+-	40.3	1.675	1	0.1957
1778	cg24418589	NA	NA	526	-1.184	0.2363	?-	0	0	0	1
1779	cg16452029	NA	NA	526	0.412	0.6802	?+	0	0	0	1
1780	cg23315712	NA	NA	526	2.491	0.01273	?+	0	0	0	1
1781	cg12624750	NA	NA	526	0.653	0.5136	?+	0	0	0	1
1782	cg17937101	NA	NA	3206	-1.367	0.1715	--	46.2	1.858	1	0.1728
1783	cg08729442	NA	NA	2680	-1.354	0.1756	-?	0	0	0	1
1784	cg11532431	NA	NA	3206	1.91	0.0561	++	0	0.521	1	0.4704
1785	cg04876454	NA	NA	3206	-0.327	0.7438	+-	0	0.92	1	0.3374
1786	cg07359981	NA	NA	526	0.85	0.3952	?+	0	0	0	1
1787	cg10459017	NA	NA	3206	1.953	0.05087	+-	52.5	2.104	1	0.1469
1788	cg05287169	NA	NA	526	-0.512	0.6083	?-	0	0	0	1
1789	cg22261694	NA	NA	3206	0.203	0.8393	+-	79.5	4.879	1	0.02718
1790	cg02233414	NA	NA	3206	-0.507	0.6121	--	13.9	1.161	1	0.2812
1791	cg22290566	NA	NA	3206	-0.908	0.3639	-+	0	0.508	1	0.476
1792	cg14649914	NA	NA	3206	-1.746	0.08089	--	81.7	5.466	1	0.01939
1793	cg08803531	NA	NA	526	2.273	0.02303	?+	0	0	0	1
1794	cg01544725	NA	NA	526	-0.403	0.6873	?-	0	0	0	1
1795	cg08930456	NA	NA	3206	0.476	0.6344	++	0	0.026	1	0.8709
1796	cg22424615	NA	NA	3206	-0.183	0.855	+-	61.9	2.627	1	0.105
1797	cg05990420	NA	NA	526	0.301	0.7632	?+	0	0	0	1
1798	cg01115598	NA	NA	3206	-1.17	0.242	-+	0	0.637	1	0.4247
1799	cg19751824	NA	NA	3206	0.399	0.6899	-+	11.9	1.135	1	0.2868
1800	cg18309518	NA	NA	526	1.858	0.06314	?+	0	0	0	1
1801	cg27540232	NA	NA	3206	0.574	0.566	++	36.6	1.578	1	0.2091
1802	cg24738714	NA	NA	526	2.116	0.03438	?+	0	0	0	1
1803	cg02989815	NA	NA	526	0.416	0.6772	?+	0	0	0	1
1804	cg10122474	NA	NA	3206	0.908	0.364	++	0	0.29	1	0.5905
1805	cg20101066	NA	NA	3206	-0.177	0.8594	+-	45.7	1.841	1	0.1749
1806	cg12716832	NA	NA	3206	-0.775	0.4384	--	0	0.857	1	0.3547
1807	cg16000989	NA	NA	3206	1.685	0.09192	++	0	0.021	1	0.8854
1808	cg00718409	NA	NA	3206	-0.258	0.7967	-+	0	0.182	1	0.6699
1809	cg19423175	NA	NA	3206	0.307	0.7588	-+	41.4	1.705	1	0.1916
1810	cg16124934	NA	NA	3206	1.12	0.2626	++	0	0.107	1	0.744
1811	cg26019590	NA	NA	526	0.886	0.3759	?+	0	0	0	1
1812	cg05989740	NA	NA	3206	-0.984	0.3249	-+	0	0.618	1	0.4319
1813	cg16328207	NA	NA	3206	2.747	0.006019	++	17.9	1.219	1	0.2696
1814	cg01392776	NA	NA	3206	1.824	0.06815	++	42.2	1.73	1	0.1884
1815	cg19255853	NA	NA	3206	0.665	0.5059	+-	13.6	1.158	1	0.2819
1816	cg09179770	NA	NA	526	-1.682	0.09262	?-	0	0	0	1
1817	cg00036110	NA	NA	3206	-2.173	0.02979	--	0	0.135	1	0.7138
1818	cg12970409	NA	NA	526	0.127	0.8993	?+	0	0	0	1
1819	cg06563472	NA	NA	526	2.026	0.04276	?+	0	0	0	1
1820	cg07000686	NA	NA	526	0.272	0.7856	?+	0	0	0	1
1821	cg25770572	NA	NA	3206	-0.224	0.8231	-+	0	0.049	1	0.8255
1822	cg23740378	NA	NA	526	-1.322	0.1862	?-	0	0	0	1
1823	cg07156182	NA	NA	3206	-1.412	0.158	--	59.8	2.485	1	0.1149
1824	cg02981734	NA	NA	526	1.156	0.2476	?+	0	0	0	1
1825	cg16676618	NA	NA	526	-0.166	0.8682	?-	0	0	0	1
1826	cg20750215	NA	NA	3206	-0.466	0.6415	+-	39.3	1.646	1	0.1995
1827	cg16810016	NA	NA	526	-0.572	0.5671	?-	0	0	0	1
1828	cg03456971	NA	NA	2680	-0.498	0.6185	-?	0	0	0	1
1829	cg00389036	NA	NA	2680	0.885	0.3763	+?	0	0	0	1
1830	cg18739166	NA	NA	3206	1.198	0.2309	++	45.3	1.829	1	0.1762
1831	cg14159011	NA	NA	526	-1.648	0.09926	?-	0	0	0	1
1832	cg08343295	NA	NA	526	2.428	0.01517	?+	0	0	0	1
1833	cg02694817	NA	NA	526	0.34	0.7339	?+	0	0	0	1
1834	cg10867476	NA	NA	526	2.461	0.01387	?+	0	0	0	1
1835	cg14646039	NA	NA	3206	-2.132	0.03303	--	0	0.083	1	0.7728
1836	cg00031277	NA	NA	3206	-0.084	0.9328	-+	55.6	2.254	1	0.1333
1837	cg12283674	NA	NA	3206	-0.251	0.8017	--	0	0.007	1	0.9316
1838	cg13471712	NA	NA	3206	0.428	0.6685	+-	0	0.049	1	0.8242
1839	cg07033513	NA	NA	526	-0.298	0.7655	?-	0	0	0	1
1840	cg02694847	NA	NA	526	0.627	0.5305	?+	0	0	0	1
1841	cg06817673	NA	NA	526	2.547	0.01085	?+	0	0	0	1
1842	cg13603955	NA	NA	526	-0.194	0.8463	?-	0	0	0	1
1843	cg03328754	NA	NA	3206	-0.611	0.5414	-+	63.1	2.712	1	0.09959
1844	cg26925354	NA	NA	3206	-0.043	0.9661	-+	65.5	2.897	1	0.08874
1845	cg20279402	NA	NA	2680	2.243	0.02492	+?	0	0	0	1
1846	cg07214164	NA	NA	3206	-0.88	0.3791	-+	0	0.218	1	0.6405
1847	cg00032192	NA	NA	3206	0.598	0.55	++	0	0.243	1	0.6222
1848	cg14312334	NA	NA	3206	0.78	0.4356	++	0	0.02	1	0.8887
1849	ch.10.83445482F	NA	NA	3206	-1.861	0.06268	--	0	0.31	1	0.5778
1850	cg27636962	NA	NA	526	0.602	0.547	?+	0	0	0	1
1851	cg05943731	NA	NA	3206	0.223	0.8236	-+	24	1.316	1	0.2514
1852	cg24488772	NA	NA	2680	-0.527	0.5981	-?	0	0	0	1
1853	cg26443994	NA	NA	526	-1.092	0.2746	?-	0	0	0	1
1854	cg18301703	NA	NA	3206	0.249	0.803	-+	75.6	4.091	1	0.04311
1855	cg20774475	NA	NA	3206	1.867	0.06185	++	0	0.412	1	0.5208
1856	cg08105378	NA	NA	3206	0.168	0.8669	-+	72.4	3.623	1	0.05699
1857	cg20449283	NA	NA	3206	0.304	0.761	-+	74.6	3.936	1	0.04727
1858	cg13895552	NA	NA	526	1.292	0.1962	?+	0	0	0	1
1859	cg24646414	NA	NA	3206	0.1	0.9202	+-	48.5	1.941	1	0.1636
1860	cg05305140	NA	NA	3206	0.397	0.6916	+-	0	0.141	1	0.7075
1861	cg16877460	NA	NA	526	0.913	0.3614	?+	0	0	0	1
1862	cg00261510	NA	NA	526	2.665	0.007693	?+	0	0	0	1
1863	cg21456212	NA	NA	3206	1.42	0.1556	++	50.3	2.012	1	0.1561
1864	cg16259952	NA	NA	526	-1.274	0.2026	?-	0	0	0	1
1865	cg13368367	NA	NA	526	0.274	0.784	?+	0	0	0	1
1866	cg05063670	NA	NA	3206	0.011	0.9914	-+	0	0.091	1	0.7625
1867	cg08368255	NA	NA	526	-0.202	0.8401	?-	0	0	0	1
1868	cg18715061	NA	NA	526	-1.578	0.1146	?-	0	0	0	1
1869	cg14173969	NA	NA	3206	0.544	0.5865	+-	0	0.656	1	0.4178
1870	cg21171467	NA	NA	526	2.409	0.016	?+	0	0	0	1
1871	cg09840623	NA	NA	2680	-0.372	0.7096	-?	0	0	0	1
1872	cg12440815	NA	NA	526	-0.863	0.3881	?-	0	0	0	1
1873	cg18839746	NA	NA	3206	2.665	0.007695	++	0	0.012	1	0.9137
1874	cg07600672	NA	NA	526	0.975	0.3297	?+	0	0	0	1
1875	ch.19.253092F	NA	NA	3206	-0.718	0.473	--	61.6	2.601	1	0.1068
1876	cg06544493	NA	NA	526	0.905	0.3652	?+	0	0	0	1
1877	cg00583994	NA	NA	526	-1.055	0.2912	?-	0	0	0	1
1878	cg21531775	NA	NA	2680	-1.137	0.2557	-?	0	0	0	1
1879	cg23368480	NA	NA	526	-1.196	0.2318	?-	0	0	0	1
1880	cg09418635	NA	NA	526	-0.73	0.4655	?-	0	0	0	1
1881	cg21147648	NA	NA	3206	-0.344	0.731	+-	4.6	1.048	1	0.306
1882	cg25342674	NA	NA	526	0.341	0.7327	?+	0	0	0	1
1883	cg23521905	NA	NA	3206	-0.2	0.8412	+-	0.2	1.002	1	0.3169
1884	cg14439353	NA	NA	3206	-0.522	0.6015	--	0	0.123	1	0.7261
1885	cg04028950	NA	NA	526	-1.099	0.2718	?-	0	0	0	1
1886	cg12906339	NA	NA	526	-0.31	0.7567	?-	0	0	0	1
1887	cg10110332	NA	NA	526	0.149	0.8812	?+	0	0	0	1
1888	cg21485356	NA	NA	526	2.466	0.01368	?+	0	0	0	1
1889	cg14546062	NA	NA	3206	-0.72	0.4717	--	0	0.033	1	0.8553
1890	cg09327770	NA	NA	3206	-0.826	0.4088	--	0	0.14	1	0.7085
1891	cg11514698	NA	NA	3206	0.875	0.3816	++	0	0.018	1	0.8938
1892	cg19461949	NA	NA	2680	-0.051	0.9592	-?	0	0	0	1
1893	cg13732622	NA	NA	3206	0.094	0.9252	-+	40.8	1.689	1	0.1937
1894	cg02475695	NA	NA	3206	0.574	0.5663	+-	0	0.654	1	0.4187
1895	cg07164287	NA	NA	3206	0.071	0.9434	-+	84.3	6.35	1	0.01174
1896	cg24055855	NA	NA	3206	1.008	0.3137	++	51.2	2.049	1	0.1523
1897	cg05142115	NA	NA	3206	-2.164	0.03047	-+	51.1	2.045	1	0.1527
1898	cg03723028	NA	NA	526	2.379	0.01738	?+	0	0	0	1
1899	cg22535228	NA	NA	2680	-0.943	0.3457	-?	0	0	0	1
1900	cg21446345	NA	NA	3206	0.726	0.4677	+-	71.6	3.518	1	0.06069
1901	cg13066630	NA	NA	3206	-1.265	0.2058	--	0	0.633	1	0.4264
1902	cg09497103	NA	NA	526	-0.09	0.9284	?-	0	0	0	1
1903	cg04011712	NA	NA	3206	0.88	0.3789	++	64.7	2.835	1	0.09226
1904	cg04948911	NA	NA	3206	-0.949	0.3429	+-	83.5	6.048	1	0.01392
1905	cg25750901	NA	NA	3206	-0.414	0.6792	--	0	0.008	1	0.9302
1906	cg11456828	NA	NA	526	-1.847	0.06467	?-	0	0	0	1
1907	cg17520203	NA	NA	3206	-0.821	0.4118	--	0	0.527	1	0.4678
1908	cg05233902	NA	NA	526	-2.526	0.01153	?-	0	0	0	1
1909	cg26753781	NA	NA	526	1.001	0.3166	?+	0	0	0	1
1910	cg25598759	NA	NA	3206	0.093	0.9257	+-	0	0.61	1	0.4348
1911	cg05242207	NA	NA	526	-1.714	0.08648	?-	0	0	0	1
1912	cg19373864	NA	NA	3206	2.002	0.04528	++	28.9	1.407	1	0.2356
1913	cg11625060	NA	NA	526	0.856	0.392	?+	0	0	0	1
1914	cg22128918	NA	NA	2680	-1.881	0.05995	-?	0	0	0	1
1915	cg23271099	NA	NA	2680	1.738	0.08222	+?	0	0	0	1
1916	cg14679831	NA	NA	3206	-1.851	0.06414	--	54.9	2.217	1	0.1365
1917	cg07700062	NA	NA	2680	0.491	0.6233	+?	0	0	0	1
1918	cg03466032	NA	NA	3206	-0.865	0.3869	-+	0	0.15	1	0.6982
1919	cg23067933	NA	NA	526	2.256	0.02407	?+	0	0	0	1
1920	cg04256907	NA	NA	3206	-0.612	0.5405	-+	86.3	7.296	1	0.006912
1921	cg07278609	NA	NA	526	-0.599	0.5494	?-	0	0	0	1
1922	cg19127884	NA	NA	3206	0.266	0.7901	++	0	0.005	1	0.9463
1923	cg05593411	NA	NA	2680	-0.314	0.7537	-?	0	0	0	1
1924	cg13050318	NA	NA	526	1.882	0.05989	?+	0	0	0	1
1925	cg05485370	NA	NA	3206	0.061	0.9517	+-	8.1	1.088	1	0.2969
1926	cg01641361	NA	NA	3206	1.146	0.2517	+-	51.2	2.05	1	0.1522
1927	cg26760502	NA	NA	526	0.29	0.7721	?+	0	0	0	1
1928	cg27352066	NA	NA	3206	0.509	0.611	++	0	0.562	1	0.4536
1929	cg10346459	NA	NA	526	1.061	0.2888	?+	0	0	0	1
1930	cg11004853	NA	NA	526	1.839	0.06584	?+	0	0	0	1
1931	cg12619983	NA	NA	526	0.805	0.4206	?+	0	0	0	1
1932	cg17324475	NA	NA	526	2.417	0.01564	?+	0	0	0	1
1933	cg16415878	NA	NA	526	0.155	0.8771	?+	0	0	0	1
1934	cg17008100	NA	NA	3206	1.155	0.2482	++	45.1	1.82	1	0.1773
1935	cg23639734	NA	NA	526	-0.371	0.7108	?-	0	0	0	1
1936	cg04924511	NA	NA	3206	-0.255	0.7989	-+	39.3	1.647	1	0.1993
1937	cg16205058	NA	NA	3206	-0.199	0.8423	--	0	0.001	1	0.9771
1938	cg12432171	NA	NA	526	2.436	0.01483	?+	0	0	0	1
1939	cg12328282	NA	NA	3206	-0.378	0.7051	+-	85.8	7.049	1	0.007931
1940	cg13690122	NA	NA	526	0.022	0.9825	?+	0	0	0	1
1941	cg08751971	NA	NA	3206	0.266	0.7902	-+	0	0.526	1	0.4684
1942	cg08337623	NA	NA	3206	-0.262	0.7937	+-	28.7	1.402	1	0.2364
1943	cg12591951	NA	NA	3206	-0.77	0.4413	-+	0	0.925	1	0.3363
1944	cg14627760	NA	NA	3206	-1.19	0.2342	--	0	0.462	1	0.4967
1945	cg19579652	NA	NA	3206	1.168	0.2429	++	0	0.045	1	0.8324
1946	cg22822779	NA	NA	2680	-1.301	0.1933	-?	0	0	0	1
1947	cg06943865	NA	NA	3206	0.567	0.5706	-+	78.4	4.632	1	0.03137
1948	cg10211852	NA	NA	526	0.78	0.4352	?+	0	0	0	1
1949	cg27402499	NA	NA	3206	1.122	0.2617	+-	65.1	2.867	1	0.09043
1950	cg24577892	NA	NA	526	1.253	0.2104	?+	0	0	0	1
1951	cg25627095	NA	NA	526	2.468	0.01357	?+	0	0	0	1
1952	cg14384960	NA	NA	3206	1.415	0.1571	++	0	0.055	1	0.8146
1953	cg24539604	NA	NA	3206	0.093	0.9259	++	0	0	1	0.994
1954	cg08385173	NA	NA	3206	1.729	0.08382	++	37	1.587	1	0.2078
1955	cg13761949	NA	NA	2680	0.266	0.79	+?	0	0	0	1
1956	cg17384145	NA	NA	2680	1.576	0.115	+?	0	0	0	1
1957	cg02516330	NA	NA	2680	0.073	0.9414	+?	0	0	0	1
1958	cg23732049	NA	NA	526	-1.855	0.06363	?-	0	0	0	1
1959	cg20459495	NA	NA	3206	-0.181	0.8563	-+	0	0.14	1	0.7083
1960	cg06428195	NA	NA	3206	-0.618	0.5369	--	32.1	1.473	1	0.2249
1961	cg03783599	NA	NA	526	-1.398	0.1623	?-	0	0	0	1
1962	cg26568075	NA	NA	3206	-0.006	0.9955	-+	0	0.34	1	0.5597
1963	cg26451891	NA	NA	526	-1.238	0.2156	?-	0	0	0	1
1964	cg10662995	NA	NA	526	1.382	0.167	?+	0	0	0	1
1965	cg09272642	NA	NA	3206	-0.107	0.9151	+-	51.6	2.068	1	0.1504
1966	cg19929194	NA	NA	3206	0.321	0.7479	+-	40.6	1.684	1	0.1944
1967	cg10742629	NA	NA	526	-2.346	0.01899	?-	0	0	0	1
1968	cg13876512	NA	NA	526	1.38	0.1677	?+	0	0	0	1
1969	cg16640517	NA	NA	3206	1.073	0.2832	++	36.6	1.578	1	0.2091
1970	cg12194409	NA	NA	526	0.007	0.9945	?+	0	0	0	1
1971	cg16794300	NA	NA	526	-1.679	0.09321	?-	0	0	0	1
1972	cg01085421	NA	NA	526	-0.848	0.3964	?-	0	0	0	1
1973	cg04733196	NA	NA	3206	-0.344	0.7309	-+	69.1	3.236	1	0.07203
1974	cg10545740	NA	NA	526	1.396	0.1627	?+	0	0	0	1
1975	cg01350993	NA	NA	3206	-0.942	0.3464	-+	0	0.363	1	0.5467
1976	cg21915770	NA	NA	526	-0.764	0.445	?-	0	0	0	1
1977	cg02334926	NA	NA	3206	-1.388	0.1652	--	80.6	5.154	1	0.02319
1978	cg11754684	NA	NA	2680	-0.09	0.9283	-?	0	0	0	1
1979	cg22865470	NA	NA	3206	-0.696	0.4865	-+	9.2	1.101	1	0.294
1980	cg11607952	NA	NA	3206	1.019	0.3084	++	0	0.958	1	0.3276
1981	cg21154227	NA	NA	3206	1.977	0.04804	++	0	0.155	1	0.6942
1982	cg02885046	NA	NA	3206	-0.699	0.4845	-+	0	0.521	1	0.4703
1983	cg27078364	NA	NA	526	-0.347	0.7287	?-	0	0	0	1
1984	cg05258689	NA	NA	3206	0.127	0.8992	+-	0	0.025	1	0.8749
1985	cg17263173	NA	NA	526	1.441	0.1495	?+	0	0	0	1
1986	cg07113009	NA	NA	526	1.706	0.08805	?+	0	0	0	1
1987	cg01714809	NA	NA	2680	-0.888	0.3748	-?	0	0	0	1
1988	cg03317172	NA	NA	526	-0.441	0.6592	?-	0	0	0	1
1989	cg14773588	NA	NA	526	1.52	0.1286	?+	0	0	0	1
1990	cg09110744	NA	NA	526	-2.249	0.02452	?-	0	0	0	1
1991	cg04091405	NA	NA	3206	2.194	0.02824	++	0	0.287	1	0.5919
1992	cg02165556	NA	NA	526	0.775	0.4386	?+	0	0	0	1
1993	cg01378456	NA	NA	3206	0.891	0.3729	++	57.4	2.349	1	0.1253
1994	cg12524899	NA	NA	526	2.076	0.03785	?+	0	0	0	1
1995	cg06023791	NA	NA	3206	-0.037	0.9703	-+	64.4	2.81	1	0.0937
1996	cg19021738	NA	NA	3206	-1.117	0.2639	-+	56	2.275	1	0.1315
1997	cg19197457	NA	NA	526	0.872	0.3835	?+	0	0	0	1
1998	cg07125541	NA	NA	526	0.839	0.4016	?+	0	0	0	1
1999	cg23619431	NA	NA	3206	1.508	0.1314	++	83.5	6.072	1	0.01374
[truncated: 793,296 more rows]
