# Supplementary material for: Blood-Based EWAS of Asthma Polygenic Burden in The Netherlands Twin Register
Source: Biomolecules. 2025 Feb 8;15(2):251. doi: 10.3390/biom15020251 (PMC11852504; doi:10.3390/biom15020251)
Supplement: Supplementary file 1 [file biomolecules-15-00251-s001.zip › Supplemental Table S6.xlsx]

## Sheet: Sheet1
SNP Name	SNP Chr	SNP Position	CpG	CpG Chr	CpG Position	Cis/Trans	SNPType
rs2747429	6	29648377	cg26272069	6	29591730	cis	T/C
rs3129052	6	29670398	cg26272069	6	29591730	cis	A/G
rs362529	6	29530868	cg26272069	6	29591730	cis	C/T
rs6920935	6	29588240	cg26272069	6	29591730	cis	G/A
rs1419636	6	29355702	cg26272069	6	29591730	cis	A/G
rs3131862	6	29675227	cg26272069	6	29591730	cis	T/A
