# Supplementary material for: Blood-Based EWAS of Asthma Polygenic Burden in The Netherlands Twin Register
Source: Biomolecules. 2025 Feb 8;15(2):251. doi: 10.3390/biom15020251 (PMC11852504; doi:10.3390/biom15020251)
Supplement: Supplementary file 1 [file biomolecules-15-00251-s001.zip › Supplemental Table S7.xlsx]

## Sheet: Sheet1
SNP Name	SNP Chr	SNP Position	CpG	CpG Chr	CpG Position	Cis/Trans	SNPType
rs4929800	10	125772845	cg24186506	10	125780834	cis	G/A
rs2638497	12	53227803	cg04050068	12	53227840	cis	A/G
rs9521170	13	109741078	cg24425807	13	109741200	cis	A/G
rs73340392	17	47358308	cg24048517	17	47440196	cis	G/A
rs214247	16	349221	cg10010898	16	339622	cis	T/C
rs811300	17	27595829	cg26567496	17	27618820	cis	G/C
rs78622820	9	80639099	cg14149552	9	80642440	cis	A/G
rs12325636	16	3364867	cg08555866	16	3345580	cis	G/C
rs12784446	10	134589094	cg09893465	10	134588016	cis	T/G
rs9889262	17	47398070	cg24048517	17	47440196	cis	T/A
rs2887399	14	96180695	cg23114311	14	96180802	cis	G/T
rs117430066	18	76325061	cg01200150	18	76322707	cis	G/A
rs72819439	17	27563324	cg26567496	17	27618820	cis	G/A
rs7941294	11	10567904	cg25609307	11	10550473	cis	G/C
rs9368830	6	34668635	cg04690793	6	34723414	cis	T/C
rs7068439	10	125921469	cg24186506	10	125780834	cis	C/G
rs28506853	10	125844208	cg24186506	10	125780834	cis	T/C
rs1897272	13	109713019	cg24425807	13	109741200	cis	T/A
rs10270007	7	52748362	cg05483176	7	52953233	cis	A/T
rs6588742	10	125721738	cg24186506	10	125780834	cis	C/T
rs7038156	9	96959415	cg02558684	9	96936850	cis	A/G
rs34762766	16	3319627	cg08555866	16	3345580	cis	T/A
18-76323977	18	76323977	cg01200150	18	76322707	cis	T/C
rs2025581	1	179040438	cg14413378	1	179003188	cis	A/T
rs11538454	19	36549690	cg00570469	19	36602137	cis	C/T
rs45593734	16	334732	cg10010898	16	339622	cis	C/T
rs6444892	3	169777901	cg02062140	3	169781688	cis	A/G
rs71325010	3	43927399	cg13061469	3	43927651	cis	C/G
rs7100014	10	125797709	cg24186506	10	125780834	cis	A/G
rs10141340	14	96150909	cg23114311	14	96180802	cis	A/G
rs4919704	12	53212223	cg04050068	12	53227840	cis	T/C
rs6535930	4	154540056	cg02398359	4	154541112	cis	T/C
rs752974	10	102762256	cg19499884	10	102760748	cis	C/T
rs1230538	7	52795534	cg05483176	7	52953233	cis	C/T
rs9366132	6	170351474	cg21960303	6	170353153	cis	T/A
rs2321966	4	142228292	cg25357830	4	142353117	cis	T/C
rs6506846	18	76416349	cg01200150	18	76322707	cis	G/A
rs10236783	7	53041327	cg05483176	7	52953233	cis	C/A
rs28712284	10	125766592	cg24186506	10	125780834	cis	G/A
rs150139	2	74915662	cg04500896	2	74775741	cis	A/C
rs117820567	6	170408983	cg21960303	6	170353153	cis	G/A
rs12603359	17	47208666	cg24238265	17	47208539	cis	T/C
rs2075473	19	36602450	cg00570469	19	36602137	cis	G/A
rs59022513	17	80039801	cg20856497	17	80205593	cis	G/A
rs4143255	10	95031225	cg02078870	10	94833084	cis	A/G
rs6762609	3	169916919	cg02062140	3	169781688	cis	C/T
rs4773004	13	109566592	cg24425807	13	109741200	cis	T/A
rs7872931	9	96970197	cg02558684	9	96936850	cis	G/A
rs55916920	6	170376383	cg21960303	6	170353153	cis	T/G
rs62302331	4	77939198	cg04687616	4	77929828	cis	A/G
rs6574132	14	74091329	cg20029311	14	74100110	cis	C/A
rs57281803	10	125755348	cg24186506	10	125780834	cis	T/G
rs139653137	12	53260717	cg04050068	12	53227840	cis	G/A
rs720831	6	29284518	cg19323832	6	29323954	cis	G/A
rs6586287	21	43263321	cg21063361	21	43255635	cis	C/T
rs1610677	6	29789171	cg14663208	1	42367431	trans	T/C
rs3129055	6	29670261	cg14663208	1	42367431	trans	A/G
rs8321	6	30032522	cg14663208	1	42367431	trans	A/C
rs9257809	6	29356331	cg14663208	1	42367431	trans	A/G
rs2021722	6	30174131	cg14663208	1	42367431	trans	C/T
rs2523722	6	30165273	cg14663208	1	42367431	trans	C/T
rs4324798	6	28776117	cg14663208	1	42367431	trans	G/A
