# Supplementary material for: Blood-Based EWAS of Asthma Polygenic Burden in The Netherlands Twin Register
Source: Biomolecules. 2025 Feb 8;15(2):251. doi: 10.3390/biom15020251 (PMC11852504; doi:10.3390/biom15020251)
Supplement: Supplementary file 1 [file biomolecules-15-00251-s001.zip › Supplemental Table S8.csv]

CpG	Weight	Zscore	P.value	Direction	HetISq	HetChiSq	HetDf	HetPVal
cg09893465	435	-2.194	0.02822	-+	70.9	3.439	1	0.06369
cg25357830	435	-2.044	0.04093	--	0	0.345	1	0.5567
cg08555866	435	-1.89	0.05882	-+	77.3	4.405	1	0.03583
cg21063361	435	1.791	0.07324	++	0	0.041	1	0.8388
cg01139966	435	-1.52	0.1286	--	35.7	1.556	1	0.2122
cg24536200	435	-1.475	0.1403	--	0	0.108	1	0.742
cg13759229	435	-1.45	0.1469	--	54.1	2.177	1	0.1401
cg21726284	435	-1.426	0.1539	--	0	0.729	1	0.3933
cg19605773	435	1.421	0.1552	++	41.9	1.72	1	0.1897
cg04050068	435	-1.419	0.1558	--	0	0.227	1	0.6338
cg03758467	435	-1.379	0.1679	--	21.7	1.277	1	0.2584
cg05483176	435	1.374	0.1695	++	0	0.089	1	0.7652
cg06137878	435	1.344	0.1789	++	0	0.316	1	0.5737
cg08311403	435	-1.318	0.1874	--	10.9	1.123	1	0.2893
cg07149609	435	1.051	0.2934	++	0	0.014	1	0.9057
cg24543400	435	1.024	0.3059	++	0	0.034	1	0.8533
cg14663208	435	-1.002	0.3165	--	31.5	1.46	1	0.2269
cg17495044	435	0.995	0.3198	++	0	0.395	1	0.5296
cg00456868	435	0.96	0.3369	++	0	0.161	1	0.6881
cg08673864	435	0.956	0.339	++	46.2	1.86	1	0.1726
cg02558684	435	0.919	0.3579	++	22.4	1.288	1	0.2564
cg04687616	435	-0.909	0.3632	-+	0	0.114	1	0.7352
cg27057027	435	0.789	0.4299	+-	0	0.972	1	0.3241
cg10058540	435	-0.778	0.4363	--	0	0.661	1	0.4161
cg20029311	435	0.76	0.4474	+-	73	3.707	1	0.05419
cg24048517	435	-0.738	0.4607	--	0	0.009	1	0.9236
cg06698292	435	0.738	0.4608	++	0	0.581	1	0.446
cg04690793	435	-0.68	0.4962	-+	0	0.165	1	0.6842
cg24303731	435	0.678	0.498	+-	0	0.235	1	0.6276
cg14149552	435	0.598	0.5501	+-	0	0.049	1	0.824
cg11468819	435	0.563	0.5731	+-	7.5	1.081	1	0.2985
cg18750756	435	0.558	0.5765	+-	0	0.749	1	0.3866
cg19323832	435	0.547	0.5846	++	4.4	1.046	1	0.3063
cg01200150	435	-0.494	0.6214	--	0	0.002	1	0.9689
cg00571339	435	0.492	0.6224	++	0	0.29	1	0.5905
cg19064195	435	0.441	0.6591	++	0	0.309	1	0.5783
cg17512993	435	-0.432	0.666	-+	68.8	3.21	1	0.0732
cg06919916	435	0.407	0.6841	+-	0	0.492	1	0.4831
cg21032395	435	0.406	0.6849	++	0	0.098	1	0.7541
cg02062140	435	-0.385	0.7003	-+	0	0.442	1	0.5062
cg20560091	435	0.378	0.7054	++	0	0.107	1	0.7432
cg22319885	435	-0.351	0.7257	+-	75	4.006	1	0.04535
cg26921987	435	0.349	0.7268	++	0	0.264	1	0.6073
cg07136554	435	-0.304	0.7614	-+	46.6	1.872	1	0.1713
cg00570469	435	0.294	0.769	-+	2.1	1.022	1	0.3121
cg04002187	435	-0.29	0.7721	+-	0	0.837	1	0.3604
cg10010898	435	0.281	0.7783	++	0	0	1	0.9856
cg16940935	435	-0.232	0.8165	-+	15.5	1.183	1	0.2768
cg05081714	435	0.229	0.8186	+-	79	4.758	1	0.02916
cg00410650	435	-0.207	0.8363	-+	0	0.2	1	0.6547
cg14810329	435	0.187	0.852	+-	25.5	1.343	1	0.2465
cg02503970	435	0.18	0.8574	+-	0	0.278	1	0.5983
cg20856497	435	-0.171	0.8642	--	0	0.234	1	0.6286
cg18277508	435	-0.167	0.8675	--	0	0.009	1	0.9226
cg10481740	435	0.165	0.8688	++	0	0.221	1	0.6379
cg24186506	435	0.165	0.8691	+-	27.8	1.386	1	0.2392
cg05389183	435	-0.148	0.8822	+-	0	0.624	1	0.4295
cg02078870	435	0.128	0.8982	+-	58.6	2.418	1	0.1199
cg02398359	435	0.091	0.9276	-+	0	0.713	1	0.3984
cg14413378	435	-0.081	0.9354	-+	0	0.633	1	0.4263
cg11356887	435	0.066	0.947	+-	0	0.398	1	0.528
cg18054302	435	0.059	0.9532	-+	0	0.108	1	0.7427
cg24238265	435	0.036	0.9715	-+	0	0.091	1	0.7624
